# Supplementary material for: The taxonomy and diversity of Platerodrilus (Coleoptera, Lycidae) inferred from molecular data and morphology of adults and larvae
Source: Zookeys. 2014 Jul 17;(426):29–63. doi: 10.3897/zookeys.426.7398 (PMC4137290; doi:10.3897/zookeys.426.7398)
Supplement: XML Treatment for Platerodrilus [file zookeys.426.7398-treatment1.xml]

<!DOCTYPE tp:taxon-treatment
  PUBLIC "-//TaxonX//DTD Taxonomic Treatment Publishing DTD v0 20100105//EN" "tax-treatment-NSO.dtd">
<tp:taxon-treatment xmlns:tp="http://www.plazi.org/taxpub"><tp:treatment-meta><kwd-group><label>Taxon classification</label><kwd><named-content content-type="kingdom">Animalia</named-content></kwd><kwd><named-content content-type="order">Coleoptera</named-content></kwd><kwd><named-content content-type="family">Lycidae</named-content></kwd></kwd-group><mixed-citation publication-type="journal"><person-group><name><surname>Masek</surname><given-names>Michal</given-names></name><name><surname>Bocak</surname><given-names>Ladislav</given-names></name></person-group><article-title>The taxonomy and diversity of <italic>Platerodrilus</italic> (Coleoptera, Lycidae) inferred from molecular data and morphology of adults and larvae</article-title><source>Zookeys</source><day>17</day><month>7</month><year>2014</year><volume>2014</volume><issue>426</issue><fpage>29</fpage><lpage>63</lpage><pub-id pub-id-type="doi">10.3897/zookeys.426.7398</pub-id></mixed-citation></tp:treatment-meta><tp:nomenclature><tp:taxon-name>
                        <tp:taxon-name-part taxon-name-part-type="genus">Platerodrilus</tp:taxon-name-part>
                    </tp:taxon-name><tp:taxon-authority>Pic, 1921</tp:taxon-authority><tp:nomenclature-citation-list><tp:nomenclature-citation><tp:taxon-name>Platerodrilus</tp:taxon-name><comment> Pic, 1921: 13.</comment></tp:nomenclature-citation><tp:nomenclature-citation><tp:taxon-name>Platerodrilus sinuatus</tp:taxon-name><comment> Pic, 1921 (subsequent designation by <xref ref-type="bibr" rid="B16">Kazantsev 2002</xref>: 6). Type species.</comment></tp:nomenclature-citation><!--PageBreak--><tp:nomenclature-citation><tp:taxon-name>Duliticola</tp:taxon-name><comment> Mjöberg, 1925: 133; <xref ref-type="bibr" rid="B16">Kazantsev 2002</xref>: 6.</comment></tp:nomenclature-citation><tp:nomenclature-citation><tp:taxon-name>Duliticola paradoxa</tp:taxon-name><comment> Mjöberg, 1925 (by monotypy). Type species.</comment></tp:nomenclature-citation><tp:nomenclature-citation><tp:taxon-name>Platerodriloplesius</tp:taxon-name><comment> Wittmer, 1941: 196 (as a subgenus of <italic><tp:taxon-name>Platerodrilus</tp:taxon-name></italic> Pic, 1921); <xref ref-type="bibr" rid="B18">Kazantsev 2009</xref> (genus rank); syn. n.</comment></tp:nomenclature-citation><tp:nomenclature-citation><tp:taxon-name>Platerodriloplesius bicolor</tp:taxon-name><comment> Wittmer, 1966 (by monotypy). Type species.</comment></tp:nomenclature-citation><tp:nomenclature-citation><tp:taxon-name>Falsocalochromus</tp:taxon-name><comment> Pic, 1942: 3, syn. n.</comment></tp:nomenclature-citation><tp:nomenclature-citation><tp:taxon-name>Falsocalochromus ruficollis</tp:taxon-name><comment> Pic, 1942: 4 (by monotypy). Type species.</comment></tp:nomenclature-citation><tp:nomenclature-citation><tp:taxon-name>Platrilus</tp:taxon-name><comment> Kazantsev, 2009: 61, syn. n.</comment></tp:nomenclature-citation><tp:nomenclature-citation><tp:taxon-name>Platerodrilus hirtus</tp:taxon-name><comment> Wittmer, 1938 (by original designation). Type species.</comment></tp:nomenclature-citation></tp:nomenclature-citation-list></tp:nomenclature><tp:treatment-sec sec-type="Adult male"><title>Adult male.</title><p><bold>Diagnosis.</bold> <italic><tp:taxon-name>Platerodrilus</tp:taxon-name></italic> differs from most <tp:taxon-name>Miniduliticolini</tp:taxon-name> in the stout body (6–11 mm) and characteristic types of male genitalia (<xref ref-type="fig" rid="F6">Figs 44</xref>–<xref ref-type="fig" rid="F8">72</xref>). The morphologically similar <italic><tp:taxon-name>Pendola</tp:taxon-name></italic> has genitalia resembling those of <italic><tp:taxon-name>Lyropaeus</tp:taxon-name></italic> (<xref ref-type="bibr" rid="B3">Bocak 2002</xref>). <italic><tp:taxon-name>Lyropaeus</tp:taxon-name></italic> differs in 10-segmented antennae and absent transverse costae on elytra.</p><p><bold>Description.</bold> Male. Body 5.8–10.8 mm, flat, slightly widened posteriorly, densely pubescent. Pronotum and elytra bicoloured, uniformly yellow or black (<xref ref-type="fig" rid="F3">Figs 4–17</xref>).</p><p>Head small, prognathous to slightly hypognathous, partly retracted in pronotum. Eyes hemispherically prominent, frontal interocular distance longer than maximum eye diameter. Labrum sclerotized, transverse, separated from clypeus, mandibles slender, long, slightly curved, incisor margin simple, without teeth, maxilla tiny, with setose mala, stipes plate-like, cardo vestigial, palpifer short, maxillary palpi 4-segmented, palpomere 1 shortest, about twice longer than palpifer, palpomere 2 longest, slender, palpomere 3 slightly longer than wide, apical palpomere slender, drop-like, with slender apical part. Labium reduced, mentum plate-like, formed by single sclerite, ligula absent, palpi 3-segmented, basal palpomeres subequal, rectangular to slightly longer than wide, apical palpomere twice longer than wide at base, pointed to apex.</p><p>Antennal tubercles present, usually strongly prominent. Antennae 11-segmented, slightly surpassing middle of elytral length, dark coloured, never with apical antennomeres pale, antennae usually weakly serrate, a few species with flabellate antennae. Scapus pear-like, robust, pedicel and antennomere 3 subequal in length, antennomeres of serrate antennae flattened, from antennomere 4 gradually slenderer, apical antennomere long, parallel-sided. Flabellate antennae with lamellae of antennomeres 3–10 longer than body of antennomere; whole antennae with dense erected pubescence.</p><p>Pronotum transverse with prominent to obtuse anterior angles (<xref ref-type="fig" rid="F4">Figs 18–31</xref>), without carinae. Lateral margins elevated, straight to widely rounded, frontal angles sometimes inconspicuous, posterior angles mostly sharp, posterior margin bisinuate. Pronotum with deep depression along lateral margins, with sparse, long, erected pubescence. Scutellum longer than wide, triangular, simply rounded at apex. Elytra flat, slightly widened posteriorly, with well marked humeri; elytral costae inconspicuous, only costa 2 and 4 traceable in whole elytra, costa 4 forming humeral edge, other costae apparent at humeri, undefined in rest of elytral length. Two rows of inconspicuous, irregular cells traceable between costae, giving appearance of secondary costa in some parts of elytra. Elytra with dense, long pubescence. Wings fully developed. Legs slen<!--PageBreak-->der, coxae long, movable, trochanters very slender, femora flat, robust, tibiae slenderer than femora, tarsi slender, 5-segmented, tarsomeres 3–4 with small pads, tarsomere 5 long, slender, claws simple. Male abdomen slender, shorter and narrower than elytra, 8 segmented, tergum 8 simply rounded at apex, sternum 8 with strengthened lateral margins at base and membranous window basally. Male genitalia trilobate, variable in relative length of phallus and parameres, phallus stout, almost straight and sometimes laterally compressed or phallus long, very slender, sickle like (<xref ref-type="fig" rid="F6">Figs 52</xref>–<xref ref-type="fig" rid="F8">72</xref>); parameres reaching to half or four fifths of phallic length, with fine spines along internal margin, fully sclerotized (<xref ref-type="fig" rid="F6">Figs 44–47</xref>) or considerably shorter, apically with membranous process, phallobase short, emarginate basally (<xref ref-type="fig" rid="F6">Figs 48–51</xref>).</p></tp:treatment-sec><tp:treatment-sec sec-type="Female mature larva"><title>Female mature larva.</title><p><bold>Diagnosis.</bold> Body shape characteristic ("trilobite larva" <xref ref-type="fig" rid="F4">Figs 32</xref>–<xref ref-type="fig" rid="F5">43</xref>). Two body types are present: the flat, wide (<xref ref-type="fig" rid="F4">Figs 32</xref>–<xref ref-type="fig" rid="F5">42</xref>) and robust, vermiform (<xref ref-type="fig" rid="F5">Fig. 43</xref>). Although different in general appearance these larvae share common diagnostic characters: the fossa antennalis closed, separated from the mouth-parts by pleurostoma (the pleurostoma absent from other lycids); slender, longitudinal sclerite present ventrally of pleurostoma; mala sclerotized. The apical antennomere with several peg-like processes. The complex, oval meso- and metathoracic spiracles are cribriform, the sieve plate with multiple openings. They are situated in large depressions. Similar larvae of <italic><tp:taxon-name>Lyropaeus</tp:taxon-name></italic> differ in the shape of the apical antennomere and both <italic><tp:taxon-name>Macrolibnetis</tp:taxon-name></italic> and <italic><tp:taxon-name>Lyropaeus</tp:taxon-name></italic> do not have spiracular cavities in abdominal segments (<xref ref-type="bibr" rid="B23">Masek et al. 2014</xref>).</p><p><bold>Description.</bold> Body wide, considerably flattened due to extensively projected lateral plates (<xref ref-type="fig" rid="F4">Figs 32</xref>–<xref ref-type="fig" rid="F5">41</xref>) or slender with postero-lateral processes (<xref ref-type="fig" rid="F5">Fig. 43</xref>), usually dark brown, cryptically coloured, some species aposematically coloured with brightly coloured patches. Head prolonged, rounded anteriorly; epicranium consists of dorsal and pleural plates, membranous between plates. Complete fossa antennalis dorsally limited by epicranium, ventrally by sclerotized pleurostoma. Longitudinal sclerite situated ventrally of pleurostoma. Basal antennomere very short, apical antennomere with several peg-like processes ventrally and more extensive, sclerotized area dorsally. Mala sclerotized, with peg-like process. Cervical membrane extensive, with pigmented patches postero-ventrally. Pronotum trapezoid, terga with considerably widened lateral plates and sometimes with tubercles at posterior margin. Prosternum prolonged, episterna extensive, attached to prosternum. Extensive spiracular plates with spiracular openings at margin and bottom of extensive cavity in both, meso- and metathorax. Legs slender, relatively long, trochanters divided in two parts. Abdomen with large lateral processes, spiracular openings on margin and bottom of cavities in segments A1–A8. Sterna A1–A8 with slender postero-lateral processes, upper pleurites extensive, with similar process at outer posterior angle. Lower pleurites very small, with short process only in segments A3–A8. Segment A9 widest at apex, with short, fixed urogomphi (<xref ref-type="fig" rid="F5">Figs 35–40</xref>, <xref ref-type="fig" rid="F5">43</xref>).</p></tp:treatment-sec><tp:treatment-sec sec-type="Remark"><title>Remark.</title><p>Sexually mature larviform females observed only by <xref ref-type="bibr" rid="B24">Mjöberg (1925)</xref> and <xref ref-type="bibr" rid="B37">Wong (1996)</xref> were not available to us. The collected larvae did not pass the final <!--PageBreak-->ecdysis and their maturity is supposed on the basis of their body length. Only several lower instar larvae were collected and they differ from later instars in shorter and partly missing processes and absence of spiracular cavities.</p></tp:treatment-sec><tp:treatment-sec sec-type="Biology"><title>Biology.</title><p>The information on biology was given by <xref ref-type="bibr" rid="B37">Wong (1996)</xref> and <xref ref-type="bibr" rid="B8">Bocak and Matsuda (2003)</xref>.</p></tp:treatment-sec><tp:treatment-sec><!--Section generated to contain objects referenced in tp:taxon-treatment.--><fig id="F6" position="float" orientation="portrait"><label>Figures 44–55.</label><caption><p>Male genitalia of <italic><tp:taxon-name>Platerodrilus</tp:taxon-name></italic>: <bold>44–45</bold> <italic><tp:taxon-name>Platerodrilus wongi</tp:taxon-name></italic> <bold>46–47</bold> <italic><tp:taxon-name>Platerodrilus foliaceus</tp:taxon-name></italic> <bold>48–49</bold> <italic><tp:taxon-name>Platerodrilus major</tp:taxon-name></italic> <bold>50–51</bold> <italic><tp:taxon-name>Platerodrilus wittmeri</tp:taxon-name></italic> <bold>52–53</bold> <italic><tp:taxon-name>Platerodrilus talamauensis</tp:taxon-name></italic> <bold>54–55</bold> <italic><tp:taxon-name>Platerodrilus ranauensis</tp:taxon-name></italic>. Scales 0.25 mm.</p></caption><graphic xmlns:xlink="http://www.w3.org/1999/xlink" xlink:href="zookeys-426-029-g006.jpg" position="float" orientation="portrait" xlink:type="simple"/></fig><fig id="F8" position="float" orientation="portrait"><label>Figures 67–72.</label><caption><p>Male genitalia of <italic><tp:taxon-name>Platerodrilus</tp:taxon-name></italic>: <bold>67–68</bold> <italic><tp:taxon-name>Platerodrilus luteus</tp:taxon-name></italic> <bold>69–70</bold> <italic><tp:taxon-name>Platerodrilus palawanensis</tp:taxon-name></italic> <bold>71–72</bold> <italic><tp:taxon-name>Platerodrilus sibayakensis</tp:taxon-name></italic>. Scales 0.25 mm.</p></caption><graphic xmlns:xlink="http://www.w3.org/1999/xlink" xlink:href="zookeys-426-029-g008.jpg" position="float" orientation="portrait" xlink:type="simple"/></fig><fig id="F3" position="float" orientation="portrait"><label>Figures 4–17.</label><caption><p>Adult male, general appearance: <bold>4</bold> <italic><tp:taxon-name>Platerodrilus foliaceus</tp:taxon-name></italic> <bold>5</bold> <italic><tp:taxon-name>Platerodrilus wongi</tp:taxon-name></italic> <bold>6</bold> <italic><tp:taxon-name>Platerodrilus robinsoni</tp:taxon-name></italic> <bold>7</bold> <italic><tp:taxon-name>Platerodrilus maninjauensis</tp:taxon-name></italic> <bold>8</bold> <italic><tp:taxon-name>Platerodrilus luteus</tp:taxon-name></italic> <bold>9</bold> <italic><tp:taxon-name>Platerodrilus ranauensis</tp:taxon-name></italic> <bold>10</bold> <italic><tp:taxon-name>Platerodrilus sibayakensis</tp:taxon-name></italic> <bold>11</bold> <italic><tp:taxon-name>Platerodrilus sinabungensis</tp:taxon-name></italic> <bold>12</bold> <italic><tp:taxon-name>Platerodrilus tujuhensis</tp:taxon-name></italic> <bold>13</bold> <italic><tp:taxon-name>Platerodrilus montanus</tp:taxon-name></italic> <bold>14</bold> <italic><tp:taxon-name>Platerodrilus ijenensis</tp:taxon-name></italic> <bold>15</bold> <italic><tp:taxon-name>Platerodrilus talamauensis</tp:taxon-name></italic> <bold>16</bold> <italic><tp:taxon-name>Platerodrilus palawanensis</tp:taxon-name></italic> <bold>17</bold> <italic><tp:taxon-name>Platerodrilus wittmeri</tp:taxon-name></italic>. Scales 2 mm.</p></caption><graphic xmlns:xlink="http://www.w3.org/1999/xlink" xlink:href="zookeys-426-029-g003.jpg" position="float" orientation="portrait" xlink:type="simple"/></fig><fig id="F4" position="float" orientation="portrait"><label>Figures 18–34.</label><caption><p>Male pronotum of <italic><tp:taxon-name>Platerodrilus</tp:taxon-name></italic>. <bold>18</bold> <italic><tp:taxon-name>Platerodrilus ijenensis</tp:taxon-name></italic> <bold>19</bold> <italic><tp:taxon-name>Platerodrilus robinsoni</tp:taxon-name></italic> <bold>20</bold> <italic><tp:taxon-name>Platerodrilus maninjauensis</tp:taxon-name></italic> <bold>21</bold> <italic><tp:taxon-name>Platerodrilus montanus</tp:taxon-name></italic> <bold>22</bold> <italic><tp:taxon-name>Platerodrilus foliaceus</tp:taxon-name></italic> <bold>23</bold> <italic><tp:taxon-name>Platerodrilus luteus</tp:taxon-name></italic> <bold>24</bold> <italic><tp:taxon-name>Platerodrilus ranauensis</tp:taxon-name></italic> <bold>25</bold> <italic><tp:taxon-name>Platerodrilus sibayakensis</tp:taxon-name></italic> <bold>26</bold> <italic><tp:taxon-name>Platerodrilus sinabungensis</tp:taxon-name></italic> <bold>27</bold> <italic><tp:taxon-name>Platerodrilus tujuhensis</tp:taxon-name></italic> <bold>28</bold> <italic><tp:taxon-name>Platerodrilus wongi</tp:taxon-name></italic> <bold>29</bold> <italic><tp:taxon-name>Platerodrilus talamauensis</tp:taxon-name></italic> <bold>30</bold> <italic><tp:taxon-name>Platerodrilus wittmeri</tp:taxon-name></italic> <bold>31</bold> <italic><tp:taxon-name>Platerodrilus palawanensis</tp:taxon-name></italic>. Larva, general appearance: <bold>32</bold> <italic><tp:taxon-name>Platerodrilus maninjauensis</tp:taxon-name></italic> <bold>33</bold> <italic><tp:taxon-name>Platerodrilus montanus</tp:taxon-name></italic> <bold>34</bold> <italic><tp:taxon-name>Platerodrilus paradoxus</tp:taxon-name></italic>. Scales 0.5 mm (Figs <bold>18–31</bold>); Scales 5 mm (<bold>32–34</bold>).</p></caption><graphic xmlns:xlink="http://www.w3.org/1999/xlink" xlink:href="zookeys-426-029-g004.jpg" position="float" orientation="portrait" xlink:type="simple"/></fig><fig id="F5" position="float" orientation="portrait"><label>Figures 35–43.</label><caption><p>Larvae of <italic><tp:taxon-name>Platerodrilus</tp:taxon-name></italic> and <italic><tp:taxon-name>Macrolibnetis</tp:taxon-name></italic>: <bold>35–38</bold> <italic><tp:taxon-name>Platerodrilus</tp:taxon-name></italic> spp. <bold>39</bold> <italic><tp:taxon-name>Platerodrilus ruficollis</tp:taxon-name></italic> <bold>40</bold> <italic><tp:taxon-name>Platerodrilus foliaceus</tp:taxon-name></italic> <bold>41</bold> <italic><tp:taxon-name>Platerodrilus tujuhensis</tp:taxon-name></italic> <bold>42</bold> <italic><tp:taxon-name>Macrolibnetis depressus</tp:taxon-name></italic> <bold>43</bold> <italic><tp:taxon-name>Platerodrilus ngi</tp:taxon-name></italic>. Scales 5 mm.</p></caption><graphic xmlns:xlink="http://www.w3.org/1999/xlink" xlink:href="zookeys-426-029-g005.jpg" position="float" orientation="portrait" xlink:type="simple"/></fig></tp:treatment-sec><ref-list><ref id="B16"><mixed-citation xmlns:xlink="http://www.w3.org/1999/xlink" xlink:type="simple"><person-group><name name-style="western"><surname>Kazantsev</surname><given-names>S</given-names></name></person-group> (<year>2002</year>) <article-title>A generic review of Duliticolinae, new subfamily (Coleoptera: Lycidae).</article-title><source>Elytron</source><volume>16</volume>: <fpage>5</fpage>–<lpage>21</lpage>.</mixed-citation></ref><ref id="B18"><mixed-citation xmlns:xlink="http://www.w3.org/1999/xlink" xlink:type="simple"><person-group><name name-style="western"><surname>Kazantsev</surname><given-names>S</given-names></name></person-group> (<year>2009</year>) <article-title>New taxa of Platerodrilini.</article-title><source>Russian Entomological Journal</source><volume>18</volume>: <fpage>55</fpage>–<lpage>62</lpage>.</mixed-citation></ref><ref id="B3"><mixed-citation xmlns:xlink="http://www.w3.org/1999/xlink" xlink:type="simple"><person-group><name name-style="western"><surname>Bocak</surname><given-names>L</given-names></name></person-group> (<year>2002</year>) <article-title>Pendola, a new lycid genus (Coleoptera, Lycidae) from the Australian Region.</article-title><source>Biologia</source><volume>57</volume>: <fpage>557</fpage>–<lpage>561</lpage>.</mixed-citation></ref><ref id="B23"><mixed-citation xmlns:xlink="http://www.w3.org/1999/xlink" xlink:type="simple"><person-group><name name-style="western"><surname>Masek</surname><given-names>M</given-names></name><name name-style="western"><surname>Ivie</surname><given-names>MA</given-names></name><name name-style="western"><surname>Palata</surname><given-names>V</given-names></name><name name-style="western"><surname>Bocak</surname><given-names>L</given-names></name></person-group> (<year>2014</year>) <article-title>Molecular phylogeny and classification of Lyropaeini (Coleoptera: Lycidae) with description of larvae and new species of <italic>Lyropaeus</italic>.</article-title><source>Raffles Bulletin of Zoology</source><volume>62</volume>: <fpage>136</fpage>–<lpage>145</lpage>.</mixed-citation></ref><ref id="B24"><mixed-citation xmlns:xlink="http://www.w3.org/1999/xlink" xlink:type="simple"><person-group><name name-style="western"><surname>Mjöberg</surname><given-names>E</given-names></name></person-group> (<year>1925</year>) <article-title>The mystery of the so called "Trilobite" or "Perty's larvae" definitely solved.</article-title><source>Psyche</source><volume>22</volume>: <fpage>119</fpage>–<lpage>153</lpage>. doi: <ext-link ext-link-type="doi" xlink:href="10.1155/1925/19784" xlink:type="simple">10.1155/1925/19784</ext-link></mixed-citation></ref><ref id="B37"><mixed-citation xmlns:xlink="http://www.w3.org/1999/xlink" xlink:type="simple"><person-group><name name-style="western"><surname>Wong</surname><given-names>ATC</given-names></name></person-group> (<year>1996</year>) <article-title>A new species of neotenous beetle, <italic>Duliticola hoiseni</italic> (Insecta: Coleoptera: Cantharoidea: Lycidae) from peninsular Malaysia and Singapore.</article-title><source>Raffles Bulletin of Zoology</source><volume>44</volume>: <fpage>173</fpage>–<lpage>187</lpage>.</mixed-citation></ref><ref id="B8"><mixed-citation xmlns:xlink="http://www.w3.org/1999/xlink" xlink:type="simple"><person-group><name name-style="western"><surname>Bocak</surname><given-names>L</given-names></name><name name-style="western"><surname>Matsuda</surname><given-names>K</given-names></name></person-group> (<year>2003</year>) <article-title>Review of the immature stages of the family Lycidae (Insecta: Coleoptera).</article-title><source>Journal of Natural History</source><volume>37</volume>: <fpage>1463</fpage>–<lpage>1507</lpage>. doi: <ext-link ext-link-type="doi" xlink:href="10.1080/00222930210125362" xlink:type="simple">10.1080/00222930210125362</ext-link></mixed-citation></ref></ref-list></tp:taxon-treatment>
