# Supplementary material for: The taxonomy and diversity of Platerodrilus (Coleoptera, Lycidae) inferred from molecular data and morphology of adults and larvae
Source: Zookeys. 2014 Jul 17;(426):29–63. doi: 10.3897/zookeys.426.7398 (PMC4137290; doi:10.3897/zookeys.426.7398)
Supplement: XML Treatment for Platerodrilus foliaceus [file zookeys.426.7398-treatment3.xml]

<!DOCTYPE tp:taxon-treatment
  PUBLIC "-//TaxonX//DTD Taxonomic Treatment Publishing DTD v0 20100105//EN" "tax-treatment-NSO.dtd">
<tp:taxon-treatment xmlns:tp="http://www.plazi.org/taxpub"><tp:treatment-meta><kwd-group><label>Taxon classification</label><kwd><named-content content-type="kingdom">Animalia</named-content></kwd><kwd><named-content content-type="order">Coleoptera</named-content></kwd><kwd><named-content content-type="family">Lycidae</named-content></kwd></kwd-group><mixed-citation publication-type="journal"><person-group><name><surname>Masek</surname><given-names>Michal</given-names></name><name><surname>Bocak</surname><given-names>Ladislav</given-names></name></person-group><article-title>The taxonomy and diversity of <italic>Platerodrilus</italic> (Coleoptera, Lycidae) inferred from molecular data and morphology of adults and larvae</article-title><source>Zookeys</source><day>17</day><month>7</month><year>2014</year><volume>2014</volume><issue>426</issue><fpage>29</fpage><lpage>63</lpage><pub-id pub-id-type="doi">10.3897/zookeys.426.7398</pub-id></mixed-citation></tp:treatment-meta><tp:nomenclature><tp:taxon-name>
                                <tp:taxon-name-part taxon-name-part-type="genus">Platerodrilus</tp:taxon-name-part>
                                <tp:taxon-name-part taxon-name-part-type="species">foliaceus</tp:taxon-name-part>
                                <object-id xmlns:xlink="http://www.w3.org/1999/xlink" content-type="zoobank" xlink:type="simple">http://zoobank.org/53AA2216-605A-4A64-A10B-C58AEF0B8E31</object-id>
                            </tp:taxon-name><tp:taxon-status xmlns:xlink="http://www.w3.org/1999/xlink" xlink:type="simple">sp. n.</tp:taxon-status><xref ref-type="fig" rid="F3">Figs 4</xref><xref ref-type="fig" rid="F4">, 22</xref><xref ref-type="fig" rid="F5">, 40</xref><xref ref-type="fig" rid="F6">, 46–47</xref></tp:nomenclature><tp:treatment-sec sec-type="Material examined"><title>Material examined.</title><p>Holotype. Male (LMBC, UPOL 000589), Borneo, Central Kalimantan Prov., 60 km SE Muara Teweh, <named-content xmlns:xlink="http://www.w3.org/1999/xlink" content-type="dwc:verbatimCoordinates" xlink:type="simple">1°20'25"S, 115°20'16"E</named-content>, 24.–28. Jun. 2001, 150 m. Paratypes. 12 females, same locality data (LMBC, UPOL 000588).</p></tp:treatment-sec><tp:treatment-sec sec-type="Diagnosis"><title>Diagnosis.</title><p><italic><tp:taxon-name>Platerodrilus foliaceus</tp:taxon-name></italic> belongs to the <italic><tp:taxon-name>Platerodrilus paradoxus</tp:taxon-name></italic> group and the male resembles <italic><tp:taxon-name>Platerodrilus paradoxus</tp:taxon-name></italic> in general appearance. <italic><tp:taxon-name>Platerodrilus foliaceus</tp:taxon-name></italic> differs in the rounded apex of parameres (<xref ref-type="fig" rid="F6">Figs 46–47</xref>). The female larvae of <italic><tp:taxon-name>Platerodrilus foliaceus</tp:taxon-name></italic> are very flat and have much slenderer lateral processes of abdominal segments than <italic><tp:taxon-name>Platerodrilus paradoxus</tp:taxon-name></italic> (<xref ref-type="fig" rid="F4">Figs 34</xref>, <xref ref-type="fig" rid="F5">40</xref>).</p></tp:treatment-sec><tp:treatment-sec sec-type="Description"><title>Description.</title><p>Male. Body small-sized, brown, head, antennae, legs except bases of femora and apical three fifths of elytra dark brown (<xref ref-type="fig" rid="F3">Fig. 4</xref>). Head small, with hemispherically prominent eyes, head with eyes slightly wider than frontal margin of pronotum, eye diameter 1.7 times frontal interocular distance. Antennae compressed, covered with long, erected, dense pubescence, length of antennomere 3 0.7 times antennomere 2. Pronotum flat, without carinae, 1.7 times wider than long at midline, frontal margin slightly projected anteriorly, frontal angles obtuse, but apparent, lateral margins rounded, posterior margin slightly bisinuate (<xref ref-type="fig" rid="F4">Fig. 22</xref>). Elytra flat, parallel-sided, elytral costae inconspicuous, elytra 2.9 times longer than width at humeri. Legs slender, compressed, densely pubescent. Male genitalia with robust parameres, phallus slightly curved with bulbous tip. Parameres stout with hooked tip, apical half of ventral edge serrate. Phallobase wide, deeply emarginate (<xref ref-type="fig" rid="F6">Figs 46–47</xref>).</p><!--PageBreak--><p>Female larva. Body extremely flat and wide (<xref ref-type="fig" rid="F5">Fig. 40</xref>), pronotum triangular, without any glabrous tubercles, in middle of anterior margin four subequal tubercles; mesothorax strongly transverse, with rounded lateral margins and moderately projected posterior angles, metathorax similar in shape with more acutely projected posterior margins. Abdomen with very slender and long lateral processes.</p></tp:treatment-sec><tp:treatment-sec sec-type="Measurements"><title>Measurements.</title><p>Male. BL 6.0 mm, PL 0.9 mm, PW 1.5 mm, HW 1.7 mm, Edist 0.78 mm, Ediam 0.46 mm. Larva. BL 19.3 mm, PL 5.1 mm, PW 11.2 mm.</p></tp:treatment-sec><tp:treatment-sec sec-type="Distribution"><title>Distribution.</title><p>Indonesia: Kalimantan. Known only from the type locality.</p></tp:treatment-sec><tp:treatment-sec sec-type="Etymology"><title>Etymology.</title><p>The specific epithet refers to the flat body shape of the female larva.</p></tp:treatment-sec><tp:treatment-sec sec-type="Remark"><title>Remark.</title><p>The males and female larvae were identified as conspecific on the basis of highly similar sequences of <italic>rrnL</italic> (<xref ref-type="fig" rid="F1">Fig. 1</xref>).</p><!--PageBreak--></tp:treatment-sec><tp:treatment-sec><!--Section generated to contain objects referenced in tp:taxon-treatment.--><fig id="F3" position="float" orientation="portrait"><label>Figures 4–17.</label><caption><p>Adult male, general appearance: <bold>4</bold> <italic><tp:taxon-name>Platerodrilus foliaceus</tp:taxon-name></italic> <bold>5</bold> <italic><tp:taxon-name>Platerodrilus wongi</tp:taxon-name></italic> <bold>6</bold> <italic><tp:taxon-name>Platerodrilus robinsoni</tp:taxon-name></italic> <bold>7</bold> <italic><tp:taxon-name>Platerodrilus maninjauensis</tp:taxon-name></italic> <bold>8</bold> <italic><tp:taxon-name>Platerodrilus luteus</tp:taxon-name></italic> <bold>9</bold> <italic><tp:taxon-name>Platerodrilus ranauensis</tp:taxon-name></italic> <bold>10</bold> <italic><tp:taxon-name>Platerodrilus sibayakensis</tp:taxon-name></italic> <bold>11</bold> <italic><tp:taxon-name>Platerodrilus sinabungensis</tp:taxon-name></italic> <bold>12</bold> <italic><tp:taxon-name>Platerodrilus tujuhensis</tp:taxon-name></italic> <bold>13</bold> <italic><tp:taxon-name>Platerodrilus montanus</tp:taxon-name></italic> <bold>14</bold> <italic><tp:taxon-name>Platerodrilus ijenensis</tp:taxon-name></italic> <bold>15</bold> <italic><tp:taxon-name>Platerodrilus talamauensis</tp:taxon-name></italic> <bold>16</bold> <italic><tp:taxon-name>Platerodrilus palawanensis</tp:taxon-name></italic> <bold>17</bold> <italic><tp:taxon-name>Platerodrilus wittmeri</tp:taxon-name></italic>. Scales 2 mm.</p></caption><graphic xmlns:xlink="http://www.w3.org/1999/xlink" xlink:href="zookeys-426-029-g003.jpg" position="float" orientation="portrait" xlink:type="simple"/></fig><fig id="F4" position="float" orientation="portrait"><label>Figures 18–34.</label><caption><p>Male pronotum of <italic><tp:taxon-name>Platerodrilus</tp:taxon-name></italic>. <bold>18</bold> <italic><tp:taxon-name>Platerodrilus ijenensis</tp:taxon-name></italic> <bold>19</bold> <italic><tp:taxon-name>Platerodrilus robinsoni</tp:taxon-name></italic> <bold>20</bold> <italic><tp:taxon-name>Platerodrilus maninjauensis</tp:taxon-name></italic> <bold>21</bold> <italic><tp:taxon-name>Platerodrilus montanus</tp:taxon-name></italic> <bold>22</bold> <italic><tp:taxon-name>Platerodrilus foliaceus</tp:taxon-name></italic> <bold>23</bold> <italic><tp:taxon-name>Platerodrilus luteus</tp:taxon-name></italic> <bold>24</bold> <italic><tp:taxon-name>Platerodrilus ranauensis</tp:taxon-name></italic> <bold>25</bold> <italic><tp:taxon-name>Platerodrilus sibayakensis</tp:taxon-name></italic> <bold>26</bold> <italic><tp:taxon-name>Platerodrilus sinabungensis</tp:taxon-name></italic> <bold>27</bold> <italic><tp:taxon-name>Platerodrilus tujuhensis</tp:taxon-name></italic> <bold>28</bold> <italic><tp:taxon-name>Platerodrilus wongi</tp:taxon-name></italic> <bold>29</bold> <italic><tp:taxon-name>Platerodrilus talamauensis</tp:taxon-name></italic> <bold>30</bold> <italic><tp:taxon-name>Platerodrilus wittmeri</tp:taxon-name></italic> <bold>31</bold> <italic><tp:taxon-name>Platerodrilus palawanensis</tp:taxon-name></italic>. Larva, general appearance: <bold>32</bold> <italic><tp:taxon-name>Platerodrilus maninjauensis</tp:taxon-name></italic> <bold>33</bold> <italic><tp:taxon-name>Platerodrilus montanus</tp:taxon-name></italic> <bold>34</bold> <italic><tp:taxon-name>Platerodrilus paradoxus</tp:taxon-name></italic>. Scales 0.5 mm (Figs <bold>18–31</bold>); Scales 5 mm (<bold>32–34</bold>).</p></caption><graphic xmlns:xlink="http://www.w3.org/1999/xlink" xlink:href="zookeys-426-029-g004.jpg" position="float" orientation="portrait" xlink:type="simple"/></fig><fig id="F5" position="float" orientation="portrait"><label>Figures 35–43.</label><caption><p>Larvae of <italic><tp:taxon-name>Platerodrilus</tp:taxon-name></italic> and <italic><tp:taxon-name>Macrolibnetis</tp:taxon-name></italic>: <bold>35–38</bold> <italic><tp:taxon-name>Platerodrilus</tp:taxon-name></italic> spp. <bold>39</bold> <italic><tp:taxon-name>Platerodrilus ruficollis</tp:taxon-name></italic> <bold>40</bold> <italic><tp:taxon-name>Platerodrilus foliaceus</tp:taxon-name></italic> <bold>41</bold> <italic><tp:taxon-name>Platerodrilus tujuhensis</tp:taxon-name></italic> <bold>42</bold> <italic><tp:taxon-name>Macrolibnetis depressus</tp:taxon-name></italic> <bold>43</bold> <italic><tp:taxon-name>Platerodrilus ngi</tp:taxon-name></italic>. Scales 5 mm.</p></caption><graphic xmlns:xlink="http://www.w3.org/1999/xlink" xlink:href="zookeys-426-029-g005.jpg" position="float" orientation="portrait" xlink:type="simple"/></fig><fig id="F6" position="float" orientation="portrait"><label>Figures 44–55.</label><caption><p>Male genitalia of <italic><tp:taxon-name>Platerodrilus</tp:taxon-name></italic>: <bold>44–45</bold> <italic><tp:taxon-name>Platerodrilus wongi</tp:taxon-name></italic> <bold>46–47</bold> <italic><tp:taxon-name>Platerodrilus foliaceus</tp:taxon-name></italic> <bold>48–49</bold> <italic><tp:taxon-name>Platerodrilus major</tp:taxon-name></italic> <bold>50–51</bold> <italic><tp:taxon-name>Platerodrilus wittmeri</tp:taxon-name></italic> <bold>52–53</bold> <italic><tp:taxon-name>Platerodrilus talamauensis</tp:taxon-name></italic> <bold>54–55</bold> <italic><tp:taxon-name>Platerodrilus ranauensis</tp:taxon-name></italic>. Scales 0.25 mm.</p></caption><graphic xmlns:xlink="http://www.w3.org/1999/xlink" xlink:href="zookeys-426-029-g006.jpg" position="float" orientation="portrait" xlink:type="simple"/></fig><fig id="F1" position="float" orientation="portrait"><label>Figure 1.</label><caption><p>Phylogenetic hypothesis for <italic><tp:taxon-name>Platerodrilus</tp:taxon-name></italic> Pic, 1921 based on a maximum likelihood analysis of the Muscle alignment. Numbers at the branches are maximum likelihood bootstrap values and Bayesian posterior probabilities. The red dots designate GMYC species clusters.</p></caption><graphic xmlns:xlink="http://www.w3.org/1999/xlink" xlink:href="zookeys-426-029-g001.jpg" position="float" orientation="portrait" xlink:type="simple"/></fig></tp:treatment-sec></tp:taxon-treatment>
