# Supplementary material for: The taxonomy and diversity of Platerodrilus (Coleoptera, Lycidae) inferred from molecular data and morphology of adults and larvae
Source: Zookeys. 2014 Jul 17;(426):29–63. doi: 10.3897/zookeys.426.7398 (PMC4137290; doi:10.3897/zookeys.426.7398)
Supplement: XML Treatment for Platerodrilus wongi [file zookeys.426.7398-treatment4.xml]

<!DOCTYPE tp:taxon-treatment
  PUBLIC "-//TaxonX//DTD Taxonomic Treatment Publishing DTD v0 20100105//EN" "tax-treatment-NSO.dtd">
<tp:taxon-treatment xmlns:tp="http://www.plazi.org/taxpub"><tp:treatment-meta><kwd-group><label>Taxon classification</label><kwd><named-content content-type="kingdom">Animalia</named-content></kwd><kwd><named-content content-type="order">Coleoptera</named-content></kwd><kwd><named-content content-type="family">Lycidae</named-content></kwd></kwd-group><mixed-citation publication-type="journal"><person-group><name><surname>Masek</surname><given-names>Michal</given-names></name><name><surname>Bocak</surname><given-names>Ladislav</given-names></name></person-group><article-title>The taxonomy and diversity of <italic>Platerodrilus</italic> (Coleoptera, Lycidae) inferred from molecular data and morphology of adults and larvae</article-title><source>Zookeys</source><day>17</day><month>7</month><year>2014</year><volume>2014</volume><issue>426</issue><fpage>29</fpage><lpage>63</lpage><pub-id pub-id-type="doi">10.3897/zookeys.426.7398</pub-id></mixed-citation></tp:treatment-meta><tp:nomenclature><tp:taxon-name>
                                <tp:taxon-name-part taxon-name-part-type="genus">Platerodrilus</tp:taxon-name-part>
                                <tp:taxon-name-part taxon-name-part-type="species">wongi</tp:taxon-name-part>
                                <object-id xmlns:xlink="http://www.w3.org/1999/xlink" content-type="zoobank" xlink:type="simple">http://zoobank.org/67F26E3D-C5E3-4E35-A630-B6A636DB969D</object-id>
                            </tp:taxon-name><tp:taxon-status xmlns:xlink="http://www.w3.org/1999/xlink" xlink:type="simple">sp. n.</tp:taxon-status><xref ref-type="fig" rid="F3">Figs 5</xref><xref ref-type="fig" rid="F4">, 28</xref><xref ref-type="fig" rid="F6">, 44–45</xref></tp:nomenclature><tp:treatment-sec sec-type="Material examined"><title>Material examined.</title><p>Holotype. Male (LMBC), Sumatra Utara, Brastagi, Gn. Sibayak, 19–23. Feb. 1998, 700–2000 m.</p></tp:treatment-sec><tp:treatment-sec sec-type="Diagnosis"><title>Diagnosis.</title><p><italic><tp:taxon-name>Platerodrilus wongi</tp:taxon-name></italic> is a single species of the <italic><tp:taxon-name>Platerodrilus paradoxus</tp:taxon-name></italic> group occurring in Sumatra. It resembles <italic><tp:taxon-name>Platerodrilus curtus</tp:taxon-name></italic> from the Philippines in the uniformly yellow elytra, but has relatively shorter parameres (<xref ref-type="fig" rid="F6">Figs 44–45</xref>).</p></tp:treatment-sec><tp:treatment-sec sec-type="Description"><title>Description.</title><p>Body brown, head, pronotum, mesoscutellum and elytra yellow (<xref ref-type="fig" rid="F3">Fig. 5</xref>). Head small, with eyes is slightly wider than frontal margin of pronotum, antennal tubercles deeply separated. Eyes hemispherically prominent, frontal interocular distance 2.4 times eye diameter. Antennae slender, compressed, reaching two thirds of elytra length, antennomere 3 1.1 times antennomere 2. Head and antennae covered with short dense pubescence. Pronotum transverse, 1.6 wider than length at midline. Anterior margin only slightly projected, anterior angles well marked, lateral margins almost straight, posterior margin shallowly bisinuate (<xref ref-type="fig" rid="F4">Fig. 28</xref>). Elytra parallel-sided, with inconspicuous carinae. Elytra 3.0 times longer than width at humeri, elytra widest in apical sixth. Legs compressed, densely pubescent. Male genitalia with laterally compressed, slightly curved phallus with bulbous tip, parameres stout, long, with hooked tip, apical half of ventral edge serrated, phallobase wide, deeply emarginate (<xref ref-type="fig" rid="F6">Figs 44–45</xref>).</p></tp:treatment-sec><tp:treatment-sec sec-type="Measurements"><title>Measurements.</title><p>BL 7.4 mm, PL 1.0 mm, PW 1.6 mm, HW 1.9 mm, Edist 0.91 mm, Ediam 0.38 mm.</p></tp:treatment-sec><tp:treatment-sec sec-type="Distribution"><title>Distribution.</title><p>Indonesia: Northern Sumatra.</p></tp:treatment-sec><tp:treatment-sec sec-type="Etymology"><title>Etymology.</title><p>The specific epithet is a patronym in honour of Alvin T. C. Wong.</p></tp:treatment-sec><tp:treatment-sec><!--Section generated to contain objects referenced in tp:taxon-treatment.--><fig id="F3" position="float" orientation="portrait"><label>Figures 4–17.</label><caption><p>Adult male, general appearance: <bold>4</bold> <italic><tp:taxon-name>Platerodrilus foliaceus</tp:taxon-name></italic> <bold>5</bold> <italic><tp:taxon-name>Platerodrilus wongi</tp:taxon-name></italic> <bold>6</bold> <italic><tp:taxon-name>Platerodrilus robinsoni</tp:taxon-name></italic> <bold>7</bold> <italic><tp:taxon-name>Platerodrilus maninjauensis</tp:taxon-name></italic> <bold>8</bold> <italic><tp:taxon-name>Platerodrilus luteus</tp:taxon-name></italic> <bold>9</bold> <italic><tp:taxon-name>Platerodrilus ranauensis</tp:taxon-name></italic> <bold>10</bold> <italic><tp:taxon-name>Platerodrilus sibayakensis</tp:taxon-name></italic> <bold>11</bold> <italic><tp:taxon-name>Platerodrilus sinabungensis</tp:taxon-name></italic> <bold>12</bold> <italic><tp:taxon-name>Platerodrilus tujuhensis</tp:taxon-name></italic> <bold>13</bold> <italic><tp:taxon-name>Platerodrilus montanus</tp:taxon-name></italic> <bold>14</bold> <italic><tp:taxon-name>Platerodrilus ijenensis</tp:taxon-name></italic> <bold>15</bold> <italic><tp:taxon-name>Platerodrilus talamauensis</tp:taxon-name></italic> <bold>16</bold> <italic><tp:taxon-name>Platerodrilus palawanensis</tp:taxon-name></italic> <bold>17</bold> <italic><tp:taxon-name>Platerodrilus wittmeri</tp:taxon-name></italic>. Scales 2 mm.</p></caption><graphic xmlns:xlink="http://www.w3.org/1999/xlink" xlink:href="zookeys-426-029-g003.jpg" position="float" orientation="portrait" xlink:type="simple"/></fig><fig id="F4" position="float" orientation="portrait"><label>Figures 18–34.</label><caption><p>Male pronotum of <italic><tp:taxon-name>Platerodrilus</tp:taxon-name></italic>. <bold>18</bold> <italic><tp:taxon-name>Platerodrilus ijenensis</tp:taxon-name></italic> <bold>19</bold> <italic><tp:taxon-name>Platerodrilus robinsoni</tp:taxon-name></italic> <bold>20</bold> <italic><tp:taxon-name>Platerodrilus maninjauensis</tp:taxon-name></italic> <bold>21</bold> <italic><tp:taxon-name>Platerodrilus montanus</tp:taxon-name></italic> <bold>22</bold> <italic><tp:taxon-name>Platerodrilus foliaceus</tp:taxon-name></italic> <bold>23</bold> <italic><tp:taxon-name>Platerodrilus luteus</tp:taxon-name></italic> <bold>24</bold> <italic><tp:taxon-name>Platerodrilus ranauensis</tp:taxon-name></italic> <bold>25</bold> <italic><tp:taxon-name>Platerodrilus sibayakensis</tp:taxon-name></italic> <bold>26</bold> <italic><tp:taxon-name>Platerodrilus sinabungensis</tp:taxon-name></italic> <bold>27</bold> <italic><tp:taxon-name>Platerodrilus tujuhensis</tp:taxon-name></italic> <bold>28</bold> <italic><tp:taxon-name>Platerodrilus wongi</tp:taxon-name></italic> <bold>29</bold> <italic><tp:taxon-name>Platerodrilus talamauensis</tp:taxon-name></italic> <bold>30</bold> <italic><tp:taxon-name>Platerodrilus wittmeri</tp:taxon-name></italic> <bold>31</bold> <italic><tp:taxon-name>Platerodrilus palawanensis</tp:taxon-name></italic>. Larva, general appearance: <bold>32</bold> <italic><tp:taxon-name>Platerodrilus maninjauensis</tp:taxon-name></italic> <bold>33</bold> <italic><tp:taxon-name>Platerodrilus montanus</tp:taxon-name></italic> <bold>34</bold> <italic><tp:taxon-name>Platerodrilus paradoxus</tp:taxon-name></italic>. Scales 0.5 mm (Figs <bold>18–31</bold>); Scales 5 mm (<bold>32–34</bold>).</p></caption><graphic xmlns:xlink="http://www.w3.org/1999/xlink" xlink:href="zookeys-426-029-g004.jpg" position="float" orientation="portrait" xlink:type="simple"/></fig><fig id="F6" position="float" orientation="portrait"><label>Figures 44–55.</label><caption><p>Male genitalia of <italic><tp:taxon-name>Platerodrilus</tp:taxon-name></italic>: <bold>44–45</bold> <italic><tp:taxon-name>Platerodrilus wongi</tp:taxon-name></italic> <bold>46–47</bold> <italic><tp:taxon-name>Platerodrilus foliaceus</tp:taxon-name></italic> <bold>48–49</bold> <italic><tp:taxon-name>Platerodrilus major</tp:taxon-name></italic> <bold>50–51</bold> <italic><tp:taxon-name>Platerodrilus wittmeri</tp:taxon-name></italic> <bold>52–53</bold> <italic><tp:taxon-name>Platerodrilus talamauensis</tp:taxon-name></italic> <bold>54–55</bold> <italic><tp:taxon-name>Platerodrilus ranauensis</tp:taxon-name></italic>. Scales 0.25 mm.</p></caption><graphic xmlns:xlink="http://www.w3.org/1999/xlink" xlink:href="zookeys-426-029-g006.jpg" position="float" orientation="portrait" xlink:type="simple"/></fig></tp:treatment-sec></tp:taxon-treatment>
