# Supplementary material for: The taxonomy and diversity of Platerodrilus (Coleoptera, Lycidae) inferred from molecular data and morphology of adults and larvae
Source: Zookeys. 2014 Jul 17;(426):29–63. doi: 10.3897/zookeys.426.7398 (PMC4137290; doi:10.3897/zookeys.426.7398)
Supplement: XML Treatment for Platerodrilus ngi [file zookeys.426.7398-treatment5.xml]

<!DOCTYPE tp:taxon-treatment
  PUBLIC "-//TaxonX//DTD Taxonomic Treatment Publishing DTD v0 20100105//EN" "tax-treatment-NSO.dtd">
<tp:taxon-treatment xmlns:tp="http://www.plazi.org/taxpub"><tp:treatment-meta><kwd-group><label>Taxon classification</label><kwd><named-content content-type="kingdom">Animalia</named-content></kwd><kwd><named-content content-type="order">Coleoptera</named-content></kwd><kwd><named-content content-type="family">Lycidae</named-content></kwd></kwd-group><mixed-citation publication-type="journal"><person-group><name><surname>Masek</surname><given-names>Michal</given-names></name><name><surname>Bocak</surname><given-names>Ladislav</given-names></name></person-group><article-title>The taxonomy and diversity of <italic>Platerodrilus</italic> (Coleoptera, Lycidae) inferred from molecular data and morphology of adults and larvae</article-title><source>Zookeys</source><day>17</day><month>7</month><year>2014</year><volume>2014</volume><issue>426</issue><fpage>29</fpage><lpage>63</lpage><pub-id pub-id-type="doi">10.3897/zookeys.426.7398</pub-id></mixed-citation></tp:treatment-meta><tp:nomenclature><tp:taxon-name>
                                <tp:taxon-name-part taxon-name-part-type="genus">Platerodrilus</tp:taxon-name-part>
                                <tp:taxon-name-part taxon-name-part-type="species">ngi</tp:taxon-name-part>
                                <object-id xmlns:xlink="http://www.w3.org/1999/xlink" content-type="zoobank" xlink:type="simple">http://zoobank.org/638DD7A0-68EC-499D-A6BA-16560A6D2808</object-id>
                            </tp:taxon-name><tp:taxon-status xmlns:xlink="http://www.w3.org/1999/xlink" xlink:type="simple">sp. n.</tp:taxon-status><xref ref-type="fig" rid="F5">Fig. 43</xref></tp:nomenclature><tp:treatment-sec sec-type="Material examined"><title>Material examined.</title><p>Holotype. Male (LMBC), Singapore, Bukit Timah and Central Water Catchment, 19.–22. May 2013, 50–100 m, E. Jendek and O. Šauša leg. Paratypes. Female larvae, 6 spec., Malaysia, Pahang, Tioman, Kg. Tekek–Juara trail, 50–300 m, <named-content xmlns:xlink="http://www.w3.org/1999/xlink" content-type="dwc:verbatimCoordinates" xlink:type="simple">2°49'10"N, 104°10'21"E</named-content>, 29. Mar.–2. Apr. 2013, same locality data, 4.–16. Mar. 1998, L. Dembicky and P. Pacholatko (LMBC); 1 spec., Singapore, Sime Road swamp, 30. Oct. 2008 (ZRCS);1 spec., Singapore, Bukit Timah Nature Reserve, A. T. C. Wong 1993 (ZRCS); 1 spec., Singapore, Sime Road, C. Lee (ZRCS, #6.20969, 1993.7277, 1993.7278).</p></tp:treatment-sec><tp:treatment-sec sec-type="Diagnosis"><title>Diagnosis.</title><p><italic><tp:taxon-name>Platerodrilus ngi</tp:taxon-name></italic> is the only representative of the <italic><tp:taxon-name>Platerodrilus major</tp:taxon-name></italic> group known from Singapore and Tioman. It differs in dark red colouration of the pronotum and humeral two thirds of elytra from <italic><tp:taxon-name>Platerodrilus atronotatus</tp:taxon-name></italic> from the Malay Peninsula. <italic><tp:taxon-name>Platerodrilus atronotatus</tp:taxon-name></italic> has the black pronotum. Additionally, the phallus of <italic><tp:taxon-name>Platerodrilus atronotatus</tp:taxon-name></italic> is slender and antennomeres 3 and 4 short and much wider.</p></tp:treatment-sec><tp:treatment-sec sec-type="Description"><title>Description.</title><p>Male. Body small, dark brown to black, head, prothorax, mesoscutellum and basal two thirds of elytra dark red; whole body with dense, short, pubescence. Head small, including eyes slightly wider than frontal margin of pronotum. Eyes hemispherically prominent, frontal interocular distance 1.8 times eye diameter. Antennae robust at base, compressed, reaching two thirds of elytral length, antennomere 3 0.6 times antennomere 2, antennomere 3 as long as wide at apex. Pronotum <!--PageBreak-->flat, 1.7 times wider than long at midline. Anterior margin almost straight, anterior angles sharply marked, posterior margin bisinuate. Elytra slightly wider posteriorly, elytra 2.8 times longer than width at humeri; only slightly widened posteriorly, elytral costae conspicuous. Legs compressed, densely pubescent. Male genitalia with straight phallus and setose parameres, short phallobase slightly shorter than parameres.</p><p>Female larva. Body slender, parallel-sided (<xref ref-type="fig" rid="F5">Fig. 43</xref>), pronotum triangular, with two basal, dark coloured, glabrous tubercles; mesothorax slightly transverse, without projected posterior angles, metathorax similar in shape. Abdomen with robust, short lateral processes and fixed urogomphi.</p></tp:treatment-sec><tp:treatment-sec sec-type="Measurements"><title>Measurements.</title><p>Male. BL 6.9 mm, PL 0.9 mm, PW 1.6 mm, HW 2.1 mm, Edist 0.86 mm, Ediam 0.48 mm. Larva. BL 30.2 mm, PL 5.7 mm, PW 5.6 mm.</p></tp:treatment-sec><tp:treatment-sec sec-type="Distribution"><title>Distribution.</title><p>Singapore, Malaysia: Pahang. Biology and female specimens collected in Singapore were reported by <xref ref-type="bibr" rid="B21">Lok (2008)</xref>.</p></tp:treatment-sec><tp:treatment-sec sec-type="Etymology"><title>Etymology.</title><p>The species name is a patronym in honour of Peter Ng.</p></tp:treatment-sec><tp:treatment-sec><!--Section generated to contain objects referenced in tp:taxon-treatment.--><fig id="F5" position="float" orientation="portrait"><label>Figures 35–43.</label><caption><p>Larvae of <italic><tp:taxon-name>Platerodrilus</tp:taxon-name></italic> and <italic><tp:taxon-name>Macrolibnetis</tp:taxon-name></italic>: <bold>35–38</bold> <italic><tp:taxon-name>Platerodrilus</tp:taxon-name></italic> spp. <bold>39</bold> <italic><tp:taxon-name>Platerodrilus ruficollis</tp:taxon-name></italic> <bold>40</bold> <italic><tp:taxon-name>Platerodrilus foliaceus</tp:taxon-name></italic> <bold>41</bold> <italic><tp:taxon-name>Platerodrilus tujuhensis</tp:taxon-name></italic> <bold>42</bold> <italic><tp:taxon-name>Macrolibnetis depressus</tp:taxon-name></italic> <bold>43</bold> <italic><tp:taxon-name>Platerodrilus ngi</tp:taxon-name></italic>. Scales 5 mm.</p></caption><graphic xmlns:xlink="http://www.w3.org/1999/xlink" xlink:href="zookeys-426-029-g005.jpg" position="float" orientation="portrait" xlink:type="simple"/></fig></tp:treatment-sec><ref-list><ref id="B21"><mixed-citation xmlns:xlink="http://www.w3.org/1999/xlink" xlink:type="simple"><person-group><name name-style="western"><surname>Lok</surname><given-names>AFSL</given-names></name></person-group> (<year>2008</year>) <article-title>A Singapore trilobite larva, <italic>Duliticola</italic> species.</article-title><source>Nature in Singapore</source><volume>1</volume>: <fpage>175</fpage>–<lpage>178</lpage>.</mixed-citation></ref></ref-list></tp:taxon-treatment>
