# Supplementary material for: The taxonomy and diversity of Platerodrilus (Coleoptera, Lycidae) inferred from molecular data and morphology of adults and larvae
Source: Zookeys. 2014 Jul 17;(426):29–63. doi: 10.3897/zookeys.426.7398 (PMC4137290; doi:10.3897/zookeys.426.7398)
Supplement: XML Treatment for Platerodrilus ijenensis [file zookeys.426.7398-treatment7.xml]

<!DOCTYPE tp:taxon-treatment
  PUBLIC "-//TaxonX//DTD Taxonomic Treatment Publishing DTD v0 20100105//EN" "tax-treatment-NSO.dtd">
<tp:taxon-treatment xmlns:tp="http://www.plazi.org/taxpub"><tp:treatment-meta><kwd-group><label>Taxon classification</label><kwd><named-content content-type="kingdom">Animalia</named-content></kwd><kwd><named-content content-type="order">Coleoptera</named-content></kwd><kwd><named-content content-type="family">Lycidae</named-content></kwd></kwd-group><mixed-citation publication-type="journal"><person-group><name><surname>Masek</surname><given-names>Michal</given-names></name><name><surname>Bocak</surname><given-names>Ladislav</given-names></name></person-group><article-title>The taxonomy and diversity of <italic>Platerodrilus</italic> (Coleoptera, Lycidae) inferred from molecular data and morphology of adults and larvae</article-title><source>Zookeys</source><day>17</day><month>7</month><year>2014</year><volume>2014</volume><issue>426</issue><fpage>29</fpage><lpage>63</lpage><pub-id pub-id-type="doi">10.3897/zookeys.426.7398</pub-id></mixed-citation></tp:treatment-meta><tp:nomenclature><tp:taxon-name>
                                <tp:taxon-name-part taxon-name-part-type="genus">Platerodrilus</tp:taxon-name-part>
                                <tp:taxon-name-part taxon-name-part-type="species">ijenensis</tp:taxon-name-part>
                                <object-id xmlns:xlink="http://www.w3.org/1999/xlink" content-type="zoobank" xlink:type="simple">http://zoobank.org/21013FB1-3B9C-42F2-879D-A1CAC5AF4EED</object-id>
                            </tp:taxon-name><tp:taxon-status xmlns:xlink="http://www.w3.org/1999/xlink" xlink:type="simple">sp. n.</tp:taxon-status><xref ref-type="fig" rid="F3">Figs 14</xref><xref ref-type="fig" rid="F4">, 18</xref><xref ref-type="fig" rid="F7">, 64–65</xref></tp:nomenclature><tp:treatment-sec sec-type="Material examined"><title>Material examined.</title><p>Holotype. Male (LMBC, 000586), Java, Ijen N. P., 12 km W of Sodora, 3–5. May 2001, 1000 m.</p></tp:treatment-sec><tp:treatment-sec sec-type="Diagnosis"><title>Diagnosis.</title><p><italic><tp:taxon-name>Platerodrilus ijenensis</tp:taxon-name></italic> is the only Javanese species of <italic><tp:taxon-name>Platerodrilus sinuatus</tp:taxon-name></italic> group with bicoloured elytra. It resembles in colour pattern the Sumatran species <italic><tp:taxon-name>Platerodrilus corporaali</tp:taxon-name></italic>, which differs in the reddish coloured head and basal antennomeres, and the very short antennomere 3.</p></tp:treatment-sec><tp:treatment-sec sec-type="Description"><title>Description.</title><p>Body and head dark brown to black, pronotum, mesoscutellum and elytra in humeral half orange, apical part of elytra dark brown to black (<xref ref-type="fig" rid="F3">Fig. 14</xref>). Head small, including eyes narrower than pronotum at posterior angles, antennal tubercles slightly prominent. Eyes hemispherically prominent, eye diameter 1.8 times frontal interocular distance. Antennae slender, compressed, length of antennomere 3 1.2 times <!--PageBreak-->antennomere 2. Pronotum transverse, 1.8 wider than long at midline, anterior margin slightly projected forward, anterior angles marked, lateral margins almost straight, posterior margin bisinuate (<xref ref-type="fig" rid="F4">Fig. 18</xref>). Elytra 3.3 times longer than width at humeri, elytra parallel-sided, elytral costae inconspicuous. Legs slender, compressed, densely pubescent. Male genitalia with slender, curved phallus and small rounded parameres bearing slender membranous process, phallobase wide, narrowly and deeply emarginate (<xref ref-type="fig" rid="F7">Figs 64–65</xref>).</p></tp:treatment-sec><tp:treatment-sec sec-type="Measurements"><title>Measurements.</title><p>BL 7.2 mm, PL 0.9 mm, PW 1.6 mm, HW 1.8 mm Edist 0.70 mm, Ediam 0.40 mm.</p><!--PageBreak--></tp:treatment-sec><tp:treatment-sec sec-type="Distribution"><title>Distribution.</title><p>Indonesia: Java.</p></tp:treatment-sec><tp:treatment-sec sec-type="Etymology"><title>Etymology.</title><p>The specific name refers to the type locality.</p></tp:treatment-sec><tp:treatment-sec><!--Section generated to contain objects referenced in tp:taxon-treatment.--><fig id="F3" position="float" orientation="portrait"><label>Figures 4–17.</label><caption><p>Adult male, general appearance: <bold>4</bold> <italic><tp:taxon-name>Platerodrilus foliaceus</tp:taxon-name></italic> <bold>5</bold> <italic><tp:taxon-name>Platerodrilus wongi</tp:taxon-name></italic> <bold>6</bold> <italic><tp:taxon-name>Platerodrilus robinsoni</tp:taxon-name></italic> <bold>7</bold> <italic><tp:taxon-name>Platerodrilus maninjauensis</tp:taxon-name></italic> <bold>8</bold> <italic><tp:taxon-name>Platerodrilus luteus</tp:taxon-name></italic> <bold>9</bold> <italic><tp:taxon-name>Platerodrilus ranauensis</tp:taxon-name></italic> <bold>10</bold> <italic><tp:taxon-name>Platerodrilus sibayakensis</tp:taxon-name></italic> <bold>11</bold> <italic><tp:taxon-name>Platerodrilus sinabungensis</tp:taxon-name></italic> <bold>12</bold> <italic><tp:taxon-name>Platerodrilus tujuhensis</tp:taxon-name></italic> <bold>13</bold> <italic><tp:taxon-name>Platerodrilus montanus</tp:taxon-name></italic> <bold>14</bold> <italic><tp:taxon-name>Platerodrilus ijenensis</tp:taxon-name></italic> <bold>15</bold> <italic><tp:taxon-name>Platerodrilus talamauensis</tp:taxon-name></italic> <bold>16</bold> <italic><tp:taxon-name>Platerodrilus palawanensis</tp:taxon-name></italic> <bold>17</bold> <italic><tp:taxon-name>Platerodrilus wittmeri</tp:taxon-name></italic>. Scales 2 mm.</p></caption><graphic xmlns:xlink="http://www.w3.org/1999/xlink" xlink:href="zookeys-426-029-g003.jpg" position="float" orientation="portrait" xlink:type="simple"/></fig><fig id="F4" position="float" orientation="portrait"><label>Figures 18–34.</label><caption><p>Male pronotum of <italic><tp:taxon-name>Platerodrilus</tp:taxon-name></italic>. <bold>18</bold> <italic><tp:taxon-name>Platerodrilus ijenensis</tp:taxon-name></italic> <bold>19</bold> <italic><tp:taxon-name>Platerodrilus robinsoni</tp:taxon-name></italic> <bold>20</bold> <italic><tp:taxon-name>Platerodrilus maninjauensis</tp:taxon-name></italic> <bold>21</bold> <italic><tp:taxon-name>Platerodrilus montanus</tp:taxon-name></italic> <bold>22</bold> <italic><tp:taxon-name>Platerodrilus foliaceus</tp:taxon-name></italic> <bold>23</bold> <italic><tp:taxon-name>Platerodrilus luteus</tp:taxon-name></italic> <bold>24</bold> <italic><tp:taxon-name>Platerodrilus ranauensis</tp:taxon-name></italic> <bold>25</bold> <italic><tp:taxon-name>Platerodrilus sibayakensis</tp:taxon-name></italic> <bold>26</bold> <italic><tp:taxon-name>Platerodrilus sinabungensis</tp:taxon-name></italic> <bold>27</bold> <italic><tp:taxon-name>Platerodrilus tujuhensis</tp:taxon-name></italic> <bold>28</bold> <italic><tp:taxon-name>Platerodrilus wongi</tp:taxon-name></italic> <bold>29</bold> <italic><tp:taxon-name>Platerodrilus talamauensis</tp:taxon-name></italic> <bold>30</bold> <italic><tp:taxon-name>Platerodrilus wittmeri</tp:taxon-name></italic> <bold>31</bold> <italic><tp:taxon-name>Platerodrilus palawanensis</tp:taxon-name></italic>. Larva, general appearance: <bold>32</bold> <italic><tp:taxon-name>Platerodrilus maninjauensis</tp:taxon-name></italic> <bold>33</bold> <italic><tp:taxon-name>Platerodrilus montanus</tp:taxon-name></italic> <bold>34</bold> <italic><tp:taxon-name>Platerodrilus paradoxus</tp:taxon-name></italic>. Scales 0.5 mm (Figs <bold>18–31</bold>); Scales 5 mm (<bold>32–34</bold>).</p></caption><graphic xmlns:xlink="http://www.w3.org/1999/xlink" xlink:href="zookeys-426-029-g004.jpg" position="float" orientation="portrait" xlink:type="simple"/></fig><fig id="F7" position="float" orientation="portrait"><label>Figures 56–66.</label><caption><p>Male genitalia of <italic><tp:taxon-name>Platerodrilus</tp:taxon-name></italic>: <bold>56–57</bold> <italic><tp:taxon-name>Platerodrilus tujuhensis</tp:taxon-name></italic> <bold>58–59</bold> <italic><tp:taxon-name>Platerodrilus sinabungensis</tp:taxon-name></italic> <bold>60–61</bold> <italic><tp:taxon-name>Platerodrilus maninjauensis</tp:taxon-name></italic> <bold>62–63</bold> <italic><tp:taxon-name>Platerodrilus robinsoni</tp:taxon-name></italic> <bold>64–65</bold> <italic><tp:taxon-name>Platerodrilus ijenensis</tp:taxon-name></italic> <bold>66</bold> <italic><tp:taxon-name>Platerodrilus montanus</tp:taxon-name></italic>. Scales 0.25 mm.</p></caption><graphic xmlns:xlink="http://www.w3.org/1999/xlink" xlink:href="zookeys-426-029-g007.jpg" position="float" orientation="portrait" xlink:type="simple"/></fig></tp:treatment-sec></tp:taxon-treatment>
