# Supplementary material for: The taxonomy and diversity of Platerodrilus (Coleoptera, Lycidae) inferred from molecular data and morphology of adults and larvae
Source: Zookeys. 2014 Jul 17;(426):29–63. doi: 10.3897/zookeys.426.7398 (PMC4137290; doi:10.3897/zookeys.426.7398)
Supplement: XML Treatment for Platerodrilus korinchianus [file zookeys.426.7398-treatment8.xml]

<!DOCTYPE tp:taxon-treatment
  PUBLIC "-//TaxonX//DTD Taxonomic Treatment Publishing DTD v0 20100105//EN" "tax-treatment-NSO.dtd">
<tp:taxon-treatment xmlns:tp="http://www.plazi.org/taxpub"><tp:treatment-meta><kwd-group><label>Taxon classification</label><kwd><named-content content-type="kingdom">Animalia</named-content></kwd><kwd><named-content content-type="order">Coleoptera</named-content></kwd><kwd><named-content content-type="family">Lycidae</named-content></kwd></kwd-group><mixed-citation publication-type="journal"><person-group><name><surname>Masek</surname><given-names>Michal</given-names></name><name><surname>Bocak</surname><given-names>Ladislav</given-names></name></person-group><article-title>The taxonomy and diversity of <italic>Platerodrilus</italic> (Coleoptera, Lycidae) inferred from molecular data and morphology of adults and larvae</article-title><source>Zookeys</source><day>17</day><month>7</month><year>2014</year><volume>2014</volume><issue>426</issue><fpage>29</fpage><lpage>63</lpage><pub-id pub-id-type="doi">10.3897/zookeys.426.7398</pub-id></mixed-citation></tp:treatment-meta><tp:nomenclature><tp:taxon-name>
                                <tp:taxon-name-part taxon-name-part-type="genus">Platerodrilus</tp:taxon-name-part>
                                <tp:taxon-name-part taxon-name-part-type="species">korinchianus</tp:taxon-name-part>
                            </tp:taxon-name><tp:taxon-authority>(Blair, 1928)</tp:taxon-authority><tp:nomenclature-citation-list><tp:nomenclature-citation><tp:taxon-name>Duliticola korinchiana</tp:taxon-name><comment> Blair, 1928: 181.</comment></tp:nomenclature-citation><tp:nomenclature-citation><tp:taxon-name>Platerodrilus korinchianus</tp:taxon-name><comment> (Blair, 1928): <xref ref-type="bibr" rid="B18">Kazantsev 2009</xref>.</comment></tp:nomenclature-citation></tp:nomenclature-citation-list></tp:nomenclature><tp:treatment-sec sec-type="Material examined"><title>Material examined.</title><p>Lectotype (hereby designated). Male (BMNH), Sumatra, Korinchi, 4500 ft, N. 1914, K. G. Blair. Paralectotype. Female (BMNH), same locality data.</p></tp:treatment-sec><tp:treatment-sec sec-type="Diagnosis"><title>Diagnosis.</title><p>The male genitalia are missing. Therefore, only information on external morphology can be compared. The orange pronotum and humeral part of elytra resemble <italic><tp:taxon-name>Platerodrilus corporaali</tp:taxon-name></italic> or <italic><tp:taxon-name>Platerodrilus maninjauensis</tp:taxon-name></italic>, but no similar species is known from the Kerinci massif.</p></tp:treatment-sec><tp:treatment-sec sec-type="Redescription"><title>Redescription.</title><p><italic>Male.</italic> Body black, head dark brown, pronotum and basal quarter of elytra orange; antennae, and legs dark brown to black. Head small, antennal tubercles weak, eyes hemispherically prominent, frontal interocular distance 2.3 times maximum eye diameter. Antennae slender, compressed, densely pubescent, antennomere 3 as long as antennomere 2. Pronotum transverse, 1.5 times wider than long, anterior margin almost straight, frontal angles conspicuous, lateral margins almost straight, posterior angles acute, surface mat at margins, slightly glabrous in middle. Elytra parallel-sided, elytral costae weak, covered with dense pubescence. Male genitalia missing.</p></tp:treatment-sec><tp:treatment-sec sec-type="Measurements"><title>Measurements.</title><p>PL 1.3 mm, PW 1.9 mm, HW 2.6 mm, Edist 0.84 mm, Ediam 0.36 mm.</p></tp:treatment-sec><tp:treatment-sec sec-type="Distribution"><title>Distribution.</title><p>Indonesia: Sumatra, Jambi, Kerinci massif.</p></tp:treatment-sec><tp:treatment-sec sec-type="Remark"><title>Remark.</title><p>The lectotype is damaged (the apical half of elytra and abdomen are missing). <italic><tp:taxon-name>Platerodrilus korinchianus</tp:taxon-name></italic> differs in the shape of pronotum and colouration of elytra from <italic><tp:taxon-name>Platerodrilus tujuhensis</tp:taxon-name></italic> and <italic><tp:taxon-name>Platerodrilus robinsoni</tp:taxon-name></italic>. The paralectotype, a female larva, is very similar to the female larva of <italic><tp:taxon-name>Platerodrilus tujuhensis</tp:taxon-name></italic> from the same locality and might not be conspecific with the male specimen. As larvae are generally difficult to identify without DNA data, we prefer to designate a lectotype to keep status and preserve the validity of the name. The species can be misidentified as high diversity of neotenic net-winged beetles in the region was documented (<xref ref-type="bibr" rid="B22">Malohlava and Bocak 2010</xref>) and further species of <italic><tp:taxon-name>Platerodrilus</tp:taxon-name></italic> can occur in this locality.</p></tp:treatment-sec><ref-list><ref id="B18"><mixed-citation xmlns:xlink="http://www.w3.org/1999/xlink" xlink:type="simple"><person-group><name name-style="western"><surname>Kazantsev</surname><given-names>S</given-names></name></person-group> (<year>2009</year>) <article-title>New taxa of Platerodrilini.</article-title><source>Russian Entomological Journal</source><volume>18</volume>: <fpage>55</fpage>–<lpage>62</lpage>.</mixed-citation></ref><ref id="B22"><mixed-citation xmlns:xlink="http://www.w3.org/1999/xlink" xlink:type="simple"><person-group><name name-style="western"><surname>Malohlava</surname><given-names>V</given-names></name><name name-style="western"><surname>Bocak</surname><given-names>L</given-names></name></person-group> (<year>2010</year>) <article-title>Evidence of extreme habitat stability in a Southeast Asian biodiversity hotspot based on the evolutionary analysis of neotenic net-winged beetles.</article-title><source>Molecular Ecology</source><volume>19</volume>: <fpage>4800</fpage>–<lpage>4811</lpage>. doi: <ext-link ext-link-type="doi" xlink:href="10.1111/j.1365-294X.2010.04850.x" xlink:type="simple">10.1111/j.1365-294X.2010.04850.x</ext-link></mixed-citation></ref></ref-list></tp:taxon-treatment>
