# Supplementary material for: The taxonomy and diversity of Platerodrilus (Coleoptera, Lycidae) inferred from molecular data and morphology of adults and larvae
Source: Zookeys. 2014 Jul 17;(426):29–63. doi: 10.3897/zookeys.426.7398 (PMC4137290; doi:10.3897/zookeys.426.7398)
Supplement: XML Treatment for Platerodrilus maninjauensis [file zookeys.426.7398-treatment10.xml]

<!DOCTYPE tp:taxon-treatment
  PUBLIC "-//TaxonX//DTD Taxonomic Treatment Publishing DTD v0 20100105//EN" "tax-treatment-NSO.dtd">
<tp:taxon-treatment xmlns:tp="http://www.plazi.org/taxpub"><tp:treatment-meta><kwd-group><label>Taxon classification</label><kwd><named-content content-type="kingdom">Animalia</named-content></kwd><kwd><named-content content-type="order">Coleoptera</named-content></kwd><kwd><named-content content-type="family">Lycidae</named-content></kwd></kwd-group><mixed-citation publication-type="journal"><person-group><name><surname>Masek</surname><given-names>Michal</given-names></name><name><surname>Bocak</surname><given-names>Ladislav</given-names></name></person-group><article-title>The taxonomy and diversity of <italic>Platerodrilus</italic> (Coleoptera, Lycidae) inferred from molecular data and morphology of adults and larvae</article-title><source>Zookeys</source><day>17</day><month>7</month><year>2014</year><volume>2014</volume><issue>426</issue><fpage>29</fpage><lpage>63</lpage><pub-id pub-id-type="doi">10.3897/zookeys.426.7398</pub-id></mixed-citation></tp:treatment-meta><tp:nomenclature><tp:taxon-name>
                                <tp:taxon-name-part taxon-name-part-type="genus">Platerodrilus</tp:taxon-name-part>
                                <tp:taxon-name-part taxon-name-part-type="species">maninjauensis</tp:taxon-name-part>
                                <object-id xmlns:xlink="http://www.w3.org/1999/xlink" content-type="zoobank" xlink:type="simple">http://zoobank.org/6F62649B-E974-4BF7-BD30-BF13FD3A8681</object-id>
                            </tp:taxon-name><tp:taxon-status xmlns:xlink="http://www.w3.org/1999/xlink" xlink:type="simple">sp. n.</tp:taxon-status><xref ref-type="fig" rid="F3">Figs 7</xref><xref ref-type="fig" rid="F4">, 20</xref><xref ref-type="fig" rid="F4">, 32</xref><xref ref-type="fig" rid="F7">, 60–61</xref></tp:nomenclature><tp:treatment-sec sec-type="Material examined"><title>Material examined.</title><p>Holotype. Male (LMBC, UPOL 001386), Sumatra, Barat Lake Maninjau, E coast, 12.–23. Jan. 2005, 800 m. Paratype. Male (LMBC, UPOL 001374), Sumatra, Barat Lake Maninjau, E coast, 12.–23. Jan. 2005, 800 m. Paratypes. Male, 2 females (LMBC, UPOL 001377), Sumatra, Barat, Pasaman, Gn. Talamau, 14.–15. Jan. 2005, 1000 m; female larva (LMBC, UPOL VP2303), Sumatra, Barat Lake Maninjau, E coast, 12.–23. Jan. 2005, 800 m.</p></tp:treatment-sec><tp:treatment-sec sec-type="Diagnosis"><title>Diagnosis.</title><p><italic><tp:taxon-name>Platerodrilus maninjauensis</tp:taxon-name></italic> is a sister species to <italic><tp:taxon-name>Platerodrilus tujuhensis</tp:taxon-name></italic> from Northern Sumatra. These species differ in the colouration (<xref ref-type="fig" rid="F3">Figs 7</xref>, <xref ref-type="fig" rid="F3">12</xref>) and the shape of the phallus and phallobase (<xref ref-type="fig" rid="F7">Figs 56–57</xref>, <xref ref-type="fig" rid="F7">60–61</xref>). The female larvae of both species are similar and differ only in the relative size of the mesonotal tubercles, which are smaller in <italic><tp:taxon-name>Platerodrilus tujuhensis</tp:taxon-name></italic> (<xref ref-type="fig" rid="F4">Figs 32</xref>, <xref ref-type="fig" rid="F5">41</xref>).</p></tp:treatment-sec><tp:treatment-sec sec-type="Description"><title>Description.</title><p>Male. Body medium-sized, dark brown; head, prothorax, mesoscutellum and basal three fifths of elytra orange; antennae, legs, apical two fifths of elytra dark brown to black (<xref ref-type="fig" rid="F3">Fig. 7</xref>). Head small, including eyes narrower than frontal margin of pronotum. Eyes hemispherically prominent, eye diameter 2.2 times frontal interocular distance. Antennae slender, compressed, reaching two thirds of elytral length, antennomere 3 0.9 times antennomere 2. Head and antennae with dense, short, pubescence. Pronotum flat, 1.1 times wider than long at midline. Anterior margin widely rounded, anterior angles inconspicuous, posterior margin bisinuate (<xref ref-type="fig" rid="F4">Fig. 20</xref>). Elytra almost parallel-sided, 3.5 times longer than width at humeri; slightly widened posteriorly, widest at apical fourth. Elytral costae inconspicuous. Legs compressed, densely pubescent. Male genitalia with short rounded parameres bearing slender membranous process. Phallus curved, phallobase wide, widely emarginate (<xref ref-type="fig" rid="F7">Figs 60–61</xref>).</p><p>Female larva. Body flat, wide (<xref ref-type="fig" rid="F4">Fig. 32</xref>), pronotum triangular, with two glabrous rounded tubercles postero-laterally, another two tubercles in middle of anterior margin; mesothorax strongly transverse, with rounded lateral margins and weakly projected posterior angles, laterally with four tubercles, upper rounded, lower transverse, metathorax similar in shape with more acutely projected posterior margins. Abdominal segments with slender and long lateral processes.</p></tp:treatment-sec><tp:treatment-sec sec-type="Measurements"><title>Measurements.</title><p>BL 7.0 mm, PL 0.9 mm, PW 1.6 mm, HW 1.7 mm, Edist 0.84 mm, Ediam 0.38 mm. Larva. BL 24.1 mm, PL 5.4 mm, PW 10.3 mm.</p><!--PageBreak--></tp:treatment-sec><tp:treatment-sec sec-type="Distribution"><title>Distribution.</title><p>Indonesia: Sumatra.</p></tp:treatment-sec><tp:treatment-sec sec-type="Etymology"><title>Etymology.</title><p>The specific epithet refers to the type locality of the holotype.</p></tp:treatment-sec><tp:treatment-sec><!--Section generated to contain objects referenced in tp:taxon-treatment.--><fig id="F3" position="float" orientation="portrait"><label>Figures 4–17.</label><caption><p>Adult male, general appearance: <bold>4</bold> <italic><tp:taxon-name>Platerodrilus foliaceus</tp:taxon-name></italic> <bold>5</bold> <italic><tp:taxon-name>Platerodrilus wongi</tp:taxon-name></italic> <bold>6</bold> <italic><tp:taxon-name>Platerodrilus robinsoni</tp:taxon-name></italic> <bold>7</bold> <italic><tp:taxon-name>Platerodrilus maninjauensis</tp:taxon-name></italic> <bold>8</bold> <italic><tp:taxon-name>Platerodrilus luteus</tp:taxon-name></italic> <bold>9</bold> <italic><tp:taxon-name>Platerodrilus ranauensis</tp:taxon-name></italic> <bold>10</bold> <italic><tp:taxon-name>Platerodrilus sibayakensis</tp:taxon-name></italic> <bold>11</bold> <italic><tp:taxon-name>Platerodrilus sinabungensis</tp:taxon-name></italic> <bold>12</bold> <italic><tp:taxon-name>Platerodrilus tujuhensis</tp:taxon-name></italic> <bold>13</bold> <italic><tp:taxon-name>Platerodrilus montanus</tp:taxon-name></italic> <bold>14</bold> <italic><tp:taxon-name>Platerodrilus ijenensis</tp:taxon-name></italic> <bold>15</bold> <italic><tp:taxon-name>Platerodrilus talamauensis</tp:taxon-name></italic> <bold>16</bold> <italic><tp:taxon-name>Platerodrilus palawanensis</tp:taxon-name></italic> <bold>17</bold> <italic><tp:taxon-name>Platerodrilus wittmeri</tp:taxon-name></italic>. Scales 2 mm.</p></caption><graphic xmlns:xlink="http://www.w3.org/1999/xlink" xlink:href="zookeys-426-029-g003.jpg" position="float" orientation="portrait" xlink:type="simple"/></fig><fig id="F4" position="float" orientation="portrait"><label>Figures 18–34.</label><caption><p>Male pronotum of <italic><tp:taxon-name>Platerodrilus</tp:taxon-name></italic>. <bold>18</bold> <italic><tp:taxon-name>Platerodrilus ijenensis</tp:taxon-name></italic> <bold>19</bold> <italic><tp:taxon-name>Platerodrilus robinsoni</tp:taxon-name></italic> <bold>20</bold> <italic><tp:taxon-name>Platerodrilus maninjauensis</tp:taxon-name></italic> <bold>21</bold> <italic><tp:taxon-name>Platerodrilus montanus</tp:taxon-name></italic> <bold>22</bold> <italic><tp:taxon-name>Platerodrilus foliaceus</tp:taxon-name></italic> <bold>23</bold> <italic><tp:taxon-name>Platerodrilus luteus</tp:taxon-name></italic> <bold>24</bold> <italic><tp:taxon-name>Platerodrilus ranauensis</tp:taxon-name></italic> <bold>25</bold> <italic><tp:taxon-name>Platerodrilus sibayakensis</tp:taxon-name></italic> <bold>26</bold> <italic><tp:taxon-name>Platerodrilus sinabungensis</tp:taxon-name></italic> <bold>27</bold> <italic><tp:taxon-name>Platerodrilus tujuhensis</tp:taxon-name></italic> <bold>28</bold> <italic><tp:taxon-name>Platerodrilus wongi</tp:taxon-name></italic> <bold>29</bold> <italic><tp:taxon-name>Platerodrilus talamauensis</tp:taxon-name></italic> <bold>30</bold> <italic><tp:taxon-name>Platerodrilus wittmeri</tp:taxon-name></italic> <bold>31</bold> <italic><tp:taxon-name>Platerodrilus palawanensis</tp:taxon-name></italic>. Larva, general appearance: <bold>32</bold> <italic><tp:taxon-name>Platerodrilus maninjauensis</tp:taxon-name></italic> <bold>33</bold> <italic><tp:taxon-name>Platerodrilus montanus</tp:taxon-name></italic> <bold>34</bold> <italic><tp:taxon-name>Platerodrilus paradoxus</tp:taxon-name></italic>. Scales 0.5 mm (Figs <bold>18–31</bold>); Scales 5 mm (<bold>32–34</bold>).</p></caption><graphic xmlns:xlink="http://www.w3.org/1999/xlink" xlink:href="zookeys-426-029-g004.jpg" position="float" orientation="portrait" xlink:type="simple"/></fig><fig id="F7" position="float" orientation="portrait"><label>Figures 56–66.</label><caption><p>Male genitalia of <italic><tp:taxon-name>Platerodrilus</tp:taxon-name></italic>: <bold>56–57</bold> <italic><tp:taxon-name>Platerodrilus tujuhensis</tp:taxon-name></italic> <bold>58–59</bold> <italic><tp:taxon-name>Platerodrilus sinabungensis</tp:taxon-name></italic> <bold>60–61</bold> <italic><tp:taxon-name>Platerodrilus maninjauensis</tp:taxon-name></italic> <bold>62–63</bold> <italic><tp:taxon-name>Platerodrilus robinsoni</tp:taxon-name></italic> <bold>64–65</bold> <italic><tp:taxon-name>Platerodrilus ijenensis</tp:taxon-name></italic> <bold>66</bold> <italic><tp:taxon-name>Platerodrilus montanus</tp:taxon-name></italic>. Scales 0.25 mm.</p></caption><graphic xmlns:xlink="http://www.w3.org/1999/xlink" xlink:href="zookeys-426-029-g007.jpg" position="float" orientation="portrait" xlink:type="simple"/></fig><fig id="F5" position="float" orientation="portrait"><label>Figures 35–43.</label><caption><p>Larvae of <italic><tp:taxon-name>Platerodrilus</tp:taxon-name></italic> and <italic><tp:taxon-name>Macrolibnetis</tp:taxon-name></italic>: <bold>35–38</bold> <italic><tp:taxon-name>Platerodrilus</tp:taxon-name></italic> spp. <bold>39</bold> <italic><tp:taxon-name>Platerodrilus ruficollis</tp:taxon-name></italic> <bold>40</bold> <italic><tp:taxon-name>Platerodrilus foliaceus</tp:taxon-name></italic> <bold>41</bold> <italic><tp:taxon-name>Platerodrilus tujuhensis</tp:taxon-name></italic> <bold>42</bold> <italic><tp:taxon-name>Macrolibnetis depressus</tp:taxon-name></italic> <bold>43</bold> <italic><tp:taxon-name>Platerodrilus ngi</tp:taxon-name></italic>. Scales 5 mm.</p></caption><graphic xmlns:xlink="http://www.w3.org/1999/xlink" xlink:href="zookeys-426-029-g005.jpg" position="float" orientation="portrait" xlink:type="simple"/></fig></tp:treatment-sec></tp:taxon-treatment>
