# Supplementary material for: The taxonomy and diversity of Platerodrilus (Coleoptera, Lycidae) inferred from molecular data and morphology of adults and larvae
Source: Zookeys. 2014 Jul 17;(426):29–63. doi: 10.3897/zookeys.426.7398 (PMC4137290; doi:10.3897/zookeys.426.7398)
Supplement: XML Treatment for Platerodrilus tujuhensis [file zookeys.426.7398-treatment17.xml]

<!DOCTYPE tp:taxon-treatment
  PUBLIC "-//TaxonX//DTD Taxonomic Treatment Publishing DTD v0 20100105//EN" "tax-treatment-NSO.dtd">
<tp:taxon-treatment xmlns:tp="http://www.plazi.org/taxpub"><tp:treatment-meta><kwd-group><label>Taxon classification</label><kwd><named-content content-type="kingdom">Animalia</named-content></kwd><kwd><named-content content-type="order">Coleoptera</named-content></kwd><kwd><named-content content-type="family">Lycidae</named-content></kwd></kwd-group><mixed-citation publication-type="journal"><person-group><name><surname>Masek</surname><given-names>Michal</given-names></name><name><surname>Bocak</surname><given-names>Ladislav</given-names></name></person-group><article-title>The taxonomy and diversity of <italic>Platerodrilus</italic> (Coleoptera, Lycidae) inferred from molecular data and morphology of adults and larvae</article-title><source>Zookeys</source><day>17</day><month>7</month><year>2014</year><volume>2014</volume><issue>426</issue><fpage>29</fpage><lpage>63</lpage><pub-id pub-id-type="doi">10.3897/zookeys.426.7398</pub-id></mixed-citation></tp:treatment-meta><tp:nomenclature><tp:taxon-name>
                                <tp:taxon-name-part taxon-name-part-type="genus">Platerodrilus</tp:taxon-name-part>
                                <tp:taxon-name-part taxon-name-part-type="species">tujuhensis</tp:taxon-name-part>
                                <object-id xmlns:xlink="http://www.w3.org/1999/xlink" content-type="zoobank" xlink:type="simple">http://zoobank.org/52952DAE-6457-4DF0-B57C-E4A7F0989063</object-id>
                            </tp:taxon-name><tp:taxon-status xmlns:xlink="http://www.w3.org/1999/xlink" xlink:type="simple">sp. n.</tp:taxon-status><xref ref-type="fig" rid="F3">Figs 12</xref><xref ref-type="fig" rid="F4">, 27</xref><xref ref-type="fig" rid="F5">, 41</xref><xref ref-type="fig" rid="F7">, 56–57</xref></tp:nomenclature><tp:treatment-sec sec-type="Material examined"><title>Material examined.</title><p>Holotype. Male (LMBC, UPOL 001385), Sumatra, Jambi Kersik Tua, Gn. Kerinci, 19–22. Jan. 2005, 1600–2200 m. Paratype. Female (LMBC, VP2305), Sumatra, Jambi prov. Kerinci Seblat N. P., 7 km E Kayuaro, Mt. Tujuh, <named-content xmlns:xlink="http://www.w3.org/1999/xlink" content-type="dwc:verbatimCoordinates" xlink:type="simple">1°45'S, 101°25'E</named-content>, 25. Feb.–2. Mar. 2003, 1750 ± 250 m.</p></tp:treatment-sec><tp:treatment-sec sec-type="Diagnosis"><title>Diagnosis.</title><p><italic><tp:taxon-name>Platerodrilus tujuhensis</tp:taxon-name></italic> resembles in the uniformly light coloured head, pronotum and elytra <italic><tp:taxon-name>Platerodrilus robinsoni</tp:taxon-name></italic>, which differs in the more robust basal part of the phallus. The molecular phylogeny suggests the sister relationships of <italic><tp:taxon-name>Platerodrilus maninjauensis</tp:taxon-name></italic> and <italic><tp:taxon-name>Platerodrilus tujuhensis</tp:taxon-name></italic>. These species differ in colouration (<xref ref-type="fig" rid="F3">Figs 7</xref>, <xref ref-type="fig" rid="F3">12</xref>) and the shape of the phallus and phallobase (<xref ref-type="fig" rid="F7">Figs 56–57</xref>, <xref ref-type="fig" rid="F7">60–61</xref>). The female larvae of both species are similar and differ only in the relative size of mesonotal tubercles, which are smaller in <italic><tp:taxon-name>Platerodrilus tujuhensis</tp:taxon-name></italic>.</p></tp:treatment-sec><tp:treatment-sec sec-type="Description"><title>Description.</title><p>Body dark brown to black; head, pronotum and elytra yellow to orange, apical margins of elytra infuscate (<xref ref-type="fig" rid="F3">Fig. 12</xref>). Head including eyes narrower than <!--PageBreak-->pronotum, antennal tubercles slightly prominent. Eyes hemispherically prominent, frontal interocular distance 2.6 times eye diameter. Antennae compressed, slender, length of antennomere 3 0.9 times antennomere 2. Pronotum transverse, 1.8 wider than long at midline, anterior margin widely rounded, anterior angles inconspicuous, posterior margin bisinuate (<xref ref-type="fig" rid="F4">Fig. 27</xref>). Elytra 3.7 times longer than width at humeri, widest posteriorly, elytral costae inconspicuous. Legs slender, compressed with dense pubescence. Male genitalia with slender, curved phallus and small rounded parameres bearing slender membranous processes, phallobase wide, narrowly and deeply emarginate (<xref ref-type="fig" rid="F7">Figs 56–57</xref>).</p><p>Female larva. Body flat, wide, dark brown, only margins of tergites lighter, pronotum triangular (<xref ref-type="fig" rid="F5">Fig. 41</xref>), with two glabrous rounded tubercles postero-laterally, another two tubercles in middle of anterior margin; mesothorax strongly transverse, with rounded lateral margins and weakly projected posterior angles, laterally with four tubercles, upper rounded, lower transverse, metathorax similar in shape with more acutely projected posterior margins. Abdominal segments with slender and long lateral processes.</p></tp:treatment-sec><tp:treatment-sec sec-type="Measurements"><title>Measurements.</title><p>BL 8.1 mm, PL 0.9 mm, PW 1.6 mm, HW 1.9 mm, Edist 0.81 mm, Ediam 0.31 mm. Larva. BL 32.7 mm, PL 6.6 mm, PW 10.2 mm.</p></tp:treatment-sec><tp:treatment-sec sec-type="Distribution"><title>Distribution.</title><p>Indonesia: Sumatra.</p></tp:treatment-sec><tp:treatment-sec sec-type="Etymology"><title>Etymology.</title><p>The specific epithet refers to the locality of the paratype.</p></tp:treatment-sec><tp:treatment-sec><!--Section generated to contain objects referenced in tp:taxon-treatment.--><fig id="F3" position="float" orientation="portrait"><label>Figures 4–17.</label><caption><p>Adult male, general appearance: <bold>4</bold> <italic><tp:taxon-name>Platerodrilus foliaceus</tp:taxon-name></italic> <bold>5</bold> <italic><tp:taxon-name>Platerodrilus wongi</tp:taxon-name></italic> <bold>6</bold> <italic><tp:taxon-name>Platerodrilus robinsoni</tp:taxon-name></italic> <bold>7</bold> <italic><tp:taxon-name>Platerodrilus maninjauensis</tp:taxon-name></italic> <bold>8</bold> <italic><tp:taxon-name>Platerodrilus luteus</tp:taxon-name></italic> <bold>9</bold> <italic><tp:taxon-name>Platerodrilus ranauensis</tp:taxon-name></italic> <bold>10</bold> <italic><tp:taxon-name>Platerodrilus sibayakensis</tp:taxon-name></italic> <bold>11</bold> <italic><tp:taxon-name>Platerodrilus sinabungensis</tp:taxon-name></italic> <bold>12</bold> <italic><tp:taxon-name>Platerodrilus tujuhensis</tp:taxon-name></italic> <bold>13</bold> <italic><tp:taxon-name>Platerodrilus montanus</tp:taxon-name></italic> <bold>14</bold> <italic><tp:taxon-name>Platerodrilus ijenensis</tp:taxon-name></italic> <bold>15</bold> <italic><tp:taxon-name>Platerodrilus talamauensis</tp:taxon-name></italic> <bold>16</bold> <italic><tp:taxon-name>Platerodrilus palawanensis</tp:taxon-name></italic> <bold>17</bold> <italic><tp:taxon-name>Platerodrilus wittmeri</tp:taxon-name></italic>. Scales 2 mm.</p></caption><graphic xmlns:xlink="http://www.w3.org/1999/xlink" xlink:href="zookeys-426-029-g003.jpg" position="float" orientation="portrait" xlink:type="simple"/></fig><fig id="F4" position="float" orientation="portrait"><label>Figures 18–34.</label><caption><p>Male pronotum of <italic><tp:taxon-name>Platerodrilus</tp:taxon-name></italic>. <bold>18</bold> <italic><tp:taxon-name>Platerodrilus ijenensis</tp:taxon-name></italic> <bold>19</bold> <italic><tp:taxon-name>Platerodrilus robinsoni</tp:taxon-name></italic> <bold>20</bold> <italic><tp:taxon-name>Platerodrilus maninjauensis</tp:taxon-name></italic> <bold>21</bold> <italic><tp:taxon-name>Platerodrilus montanus</tp:taxon-name></italic> <bold>22</bold> <italic><tp:taxon-name>Platerodrilus foliaceus</tp:taxon-name></italic> <bold>23</bold> <italic><tp:taxon-name>Platerodrilus luteus</tp:taxon-name></italic> <bold>24</bold> <italic><tp:taxon-name>Platerodrilus ranauensis</tp:taxon-name></italic> <bold>25</bold> <italic><tp:taxon-name>Platerodrilus sibayakensis</tp:taxon-name></italic> <bold>26</bold> <italic><tp:taxon-name>Platerodrilus sinabungensis</tp:taxon-name></italic> <bold>27</bold> <italic><tp:taxon-name>Platerodrilus tujuhensis</tp:taxon-name></italic> <bold>28</bold> <italic><tp:taxon-name>Platerodrilus wongi</tp:taxon-name></italic> <bold>29</bold> <italic><tp:taxon-name>Platerodrilus talamauensis</tp:taxon-name></italic> <bold>30</bold> <italic><tp:taxon-name>Platerodrilus wittmeri</tp:taxon-name></italic> <bold>31</bold> <italic><tp:taxon-name>Platerodrilus palawanensis</tp:taxon-name></italic>. Larva, general appearance: <bold>32</bold> <italic><tp:taxon-name>Platerodrilus maninjauensis</tp:taxon-name></italic> <bold>33</bold> <italic><tp:taxon-name>Platerodrilus montanus</tp:taxon-name></italic> <bold>34</bold> <italic><tp:taxon-name>Platerodrilus paradoxus</tp:taxon-name></italic>. Scales 0.5 mm (Figs <bold>18–31</bold>); Scales 5 mm (<bold>32–34</bold>).</p></caption><graphic xmlns:xlink="http://www.w3.org/1999/xlink" xlink:href="zookeys-426-029-g004.jpg" position="float" orientation="portrait" xlink:type="simple"/></fig><fig id="F5" position="float" orientation="portrait"><label>Figures 35–43.</label><caption><p>Larvae of <italic><tp:taxon-name>Platerodrilus</tp:taxon-name></italic> and <italic><tp:taxon-name>Macrolibnetis</tp:taxon-name></italic>: <bold>35–38</bold> <italic><tp:taxon-name>Platerodrilus</tp:taxon-name></italic> spp. <bold>39</bold> <italic><tp:taxon-name>Platerodrilus ruficollis</tp:taxon-name></italic> <bold>40</bold> <italic><tp:taxon-name>Platerodrilus foliaceus</tp:taxon-name></italic> <bold>41</bold> <italic><tp:taxon-name>Platerodrilus tujuhensis</tp:taxon-name></italic> <bold>42</bold> <italic><tp:taxon-name>Macrolibnetis depressus</tp:taxon-name></italic> <bold>43</bold> <italic><tp:taxon-name>Platerodrilus ngi</tp:taxon-name></italic>. Scales 5 mm.</p></caption><graphic xmlns:xlink="http://www.w3.org/1999/xlink" xlink:href="zookeys-426-029-g005.jpg" position="float" orientation="portrait" xlink:type="simple"/></fig><fig id="F7" position="float" orientation="portrait"><label>Figures 56–66.</label><caption><p>Male genitalia of <italic><tp:taxon-name>Platerodrilus</tp:taxon-name></italic>: <bold>56–57</bold> <italic><tp:taxon-name>Platerodrilus tujuhensis</tp:taxon-name></italic> <bold>58–59</bold> <italic><tp:taxon-name>Platerodrilus sinabungensis</tp:taxon-name></italic> <bold>60–61</bold> <italic><tp:taxon-name>Platerodrilus maninjauensis</tp:taxon-name></italic> <bold>62–63</bold> <italic><tp:taxon-name>Platerodrilus robinsoni</tp:taxon-name></italic> <bold>64–65</bold> <italic><tp:taxon-name>Platerodrilus ijenensis</tp:taxon-name></italic> <bold>66</bold> <italic><tp:taxon-name>Platerodrilus montanus</tp:taxon-name></italic>. Scales 0.25 mm.</p></caption><graphic xmlns:xlink="http://www.w3.org/1999/xlink" xlink:href="zookeys-426-029-g007.jpg" position="float" orientation="portrait" xlink:type="simple"/></fig></tp:treatment-sec></tp:taxon-treatment>
