# Supplementary material for: The taxonomy and diversity of Platerodrilus (Coleoptera, Lycidae) inferred from molecular data and morphology of adults and larvae
Source: Zookeys. 2014 Jul 17;(426):29–63. doi: 10.3897/zookeys.426.7398 (PMC4137290; doi:10.3897/zookeys.426.7398)
Supplement: XML Treatment for Platerodrilus ruficollis [file zookeys.426.7398-treatment19.xml]

<!DOCTYPE tp:taxon-treatment
  PUBLIC "-//TaxonX//DTD Taxonomic Treatment Publishing DTD v0 20100105//EN" "tax-treatment-NSO.dtd">
<tp:taxon-treatment xmlns:tp="http://www.plazi.org/taxpub"><tp:treatment-meta><kwd-group><label>Taxon classification</label><kwd><named-content content-type="kingdom">Animalia</named-content></kwd><kwd><named-content content-type="order">Coleoptera</named-content></kwd><kwd><named-content content-type="family">Lycidae</named-content></kwd></kwd-group><mixed-citation publication-type="journal"><person-group><name><surname>Masek</surname><given-names>Michal</given-names></name><name><surname>Bocak</surname><given-names>Ladislav</given-names></name></person-group><article-title>The taxonomy and diversity of <italic>Platerodrilus</italic> (Coleoptera, Lycidae) inferred from molecular data and morphology of adults and larvae</article-title><source>Zookeys</source><day>17</day><month>7</month><year>2014</year><volume>2014</volume><issue>426</issue><fpage>29</fpage><lpage>63</lpage><pub-id pub-id-type="doi">10.3897/zookeys.426.7398</pub-id></mixed-citation></tp:treatment-meta><tp:nomenclature><tp:taxon-name>
                                <tp:taxon-name-part taxon-name-part-type="genus">Platerodrilus</tp:taxon-name-part>
                                <tp:taxon-name-part taxon-name-part-type="species">ruficollis</tp:taxon-name-part>
                            </tp:taxon-name><tp:taxon-authority>Pic, 1942</tp:taxon-authority><tp:taxon-status xmlns:xlink="http://www.w3.org/1999/xlink" xlink:type="simple">comb. n.</tp:taxon-status><xref ref-type="fig" rid="F5">Fig. 39</xref><tp:nomenclature-citation-list><tp:nomenclature-citation><tp:taxon-name>Falsocalochromus ruficollis</tp:taxon-name><comment> Pic, 1942</comment></tp:nomenclature-citation><tp:nomenclature-citation><tp:taxon-name>Duliticola hoiseni</tp:taxon-name><comment> Wong, 1996: 175, syn. n.</comment></tp:nomenclature-citation></tp:nomenclature-citation-list></tp:nomenclature><tp:treatment-sec sec-type="Material examined"><title>Material examined.</title><p>Holotype, male, Presqu'ile Malaise (MNHP).</p></tp:treatment-sec><tp:treatment-sec sec-type="Remark"><title>Remark.</title><p><xref ref-type="bibr" rid="B37">Wong (1996)</xref> described and illustrated <italic><tp:taxon-name>Duliticola hoiseni</tp:taxon-name></italic>. During the recent search in the Paris Museum we found that <xref ref-type="bibr" rid="B27">Pic (1942)</xref> described the same species as <italic><tp:taxon-name>Falsocalochromus ruficollis</tp:taxon-name></italic> and placed in the relationships with <italic><tp:taxon-name>Calochromus</tp:taxon-name></italic> despite that fact that the species perfectly fits in his own concept of <italic><tp:taxon-name>Platerodrilus</tp:taxon-name></italic>. Therefore, we propose <italic><tp:taxon-name>Duliticola hoiseni</tp:taxon-name></italic> as a junior subjective synonym of <italic><tp:taxon-name>Platerodrilus ruficollis</tp:taxon-name></italic>.</p></tp:treatment-sec><tp:treatment-sec><!--Section generated to contain objects referenced in tp:taxon-treatment.--><fig id="F5" position="float" orientation="portrait"><label>Figures 35–43.</label><caption><p>Larvae of <italic><tp:taxon-name>Platerodrilus</tp:taxon-name></italic> and <italic><tp:taxon-name>Macrolibnetis</tp:taxon-name></italic>: <bold>35–38</bold> <italic><tp:taxon-name>Platerodrilus</tp:taxon-name></italic> spp. <bold>39</bold> <italic><tp:taxon-name>Platerodrilus ruficollis</tp:taxon-name></italic> <bold>40</bold> <italic><tp:taxon-name>Platerodrilus foliaceus</tp:taxon-name></italic> <bold>41</bold> <italic><tp:taxon-name>Platerodrilus tujuhensis</tp:taxon-name></italic> <bold>42</bold> <italic><tp:taxon-name>Macrolibnetis depressus</tp:taxon-name></italic> <bold>43</bold> <italic><tp:taxon-name>Platerodrilus ngi</tp:taxon-name></italic>. Scales 5 mm.</p></caption><graphic xmlns:xlink="http://www.w3.org/1999/xlink" xlink:href="zookeys-426-029-g005.jpg" position="float" orientation="portrait" xlink:type="simple"/></fig></tp:treatment-sec><ref-list><ref id="B37"><mixed-citation xmlns:xlink="http://www.w3.org/1999/xlink" xlink:type="simple"><person-group><name name-style="western"><surname>Wong</surname><given-names>ATC</given-names></name></person-group> (<year>1996</year>) <article-title>A new species of neotenous beetle, <italic>Duliticola hoiseni</italic> (Insecta: Coleoptera: Cantharoidea: Lycidae) from peninsular Malaysia and Singapore.</article-title><source>Raffles Bulletin of Zoology</source><volume>44</volume>: <fpage>173</fpage>–<lpage>187</lpage>.</mixed-citation></ref><ref id="B27"><mixed-citation xmlns:xlink="http://www.w3.org/1999/xlink" xlink:type="simple"><person-group><name name-style="western"><surname>Pic</surname><given-names>M</given-names></name></person-group> (<year>1942</year>) <article-title><italic>Falsocalochromus ruficollis</italic> Pic, 1942.</article-title><source>L'Echange</source>, <issue>Numero spéciale [1940–44]</issue> (Opuscula martialis VII), <size units="page">101 pp</size>.</mixed-citation></ref></ref-list></tp:taxon-treatment>
