# Supplementary material for: The taxonomy and diversity of Platerodrilus (Coleoptera, Lycidae) inferred from molecular data and morphology of adults and larvae
Source: Zookeys. 2014 Jul 17;(426):29–63. doi: 10.3897/zookeys.426.7398 (PMC4137290; doi:10.3897/zookeys.426.7398)
Supplement: XML Treatment for Duliticola javanica [file zookeys.426.7398-treatment21.xml]

<!DOCTYPE tp:taxon-treatment
  PUBLIC "-//TaxonX//DTD Taxonomic Treatment Publishing DTD v0 20100105//EN" "tax-treatment-NSO.dtd">
<tp:taxon-treatment xmlns:tp="http://www.plazi.org/taxpub"><tp:treatment-meta><kwd-group><label>Taxon classification</label><kwd><named-content content-type="kingdom">Animalia</named-content></kwd><kwd><named-content content-type="order">Coleoptera</named-content></kwd><kwd><named-content content-type="family">Lycidae</named-content></kwd></kwd-group><mixed-citation publication-type="journal"><person-group><name><surname>Masek</surname><given-names>Michal</given-names></name><name><surname>Bocak</surname><given-names>Ladislav</given-names></name></person-group><article-title>The taxonomy and diversity of <italic>Platerodrilus</italic> (Coleoptera, Lycidae) inferred from molecular data and morphology of adults and larvae</article-title><source>Zookeys</source><day>17</day><month>7</month><year>2014</year><volume>2014</volume><issue>426</issue><fpage>29</fpage><lpage>63</lpage><pub-id pub-id-type="doi">10.3897/zookeys.426.7398</pub-id></mixed-citation></tp:treatment-meta><tp:nomenclature><tp:taxon-name>
                                <tp:taxon-name-part taxon-name-part-type="genus">Duliticola</tp:taxon-name-part>
                                <tp:taxon-name-part taxon-name-part-type="species">javanica</tp:taxon-name-part>
                            </tp:taxon-name><tp:taxon-authority>Kemner, 1928: 136.</tp:taxon-authority></tp:nomenclature><tp:treatment-sec sec-type="Remark"><title>Remark.</title><p>The type series contains just female larvae judging from the illustrations might include two species. The adult is unknown.</p></tp:treatment-sec></tp:taxon-treatment>
